# Supplementary material for: Prevalence and genomic insights into type III-A CRISPR-Cas system acquisition in global Staphylococcus argenteus strains
Source: Front Cell Infect Microbiol. 2025 Jul 28;15:1644286. doi: 10.3389/fcimb.2025.1644286 (PMC12336165; doi:10.3389/fcimb.2025.1644286)
Supplement: Supplementary file 1 [file Table1.xlsx]

## Sheet: Table S1
Supplementary Table 1. Genome sequence information of S. argenteus isolates retrieved from the NCBI GenBank Database
Organism Scientific Name	Organism Qualifier	Taxonomy id	Assembly Name	Assembly Accession	Source	Annotation	Level	Contig N50	Size	Submission Date	Gene Count	BioProject	BioSample
Staphylococcus argenteus	strain: MSHR1132	985002	ASM23692v1	GCA_000236925.1	GenBank	Annotation submitted by The Wellcome Trust Sanger Institute	Complete Genome	2762785	2787638	2011-11-10	2533	PRJEA62885	SAMEA2272597
Staphylococcus argenteus	strain: F87619	985002	Stap_aure_F87619_V1	GCA_000602805.1	GenBank	Annotation submitted by Broad Institute	Contig	89312	2795392	2014-03-27	2667	PRJNA227677	SAMN02402601
Staphylococcus argenteus	strain: M21126	985002	Stap_aure_M21126_V1	GCA_000606605.1	GenBank	Annotation submitted by Broad Institute	Scaffold	143377	2806524	2014-03-28	2674	PRJNA227695	SAMN02402619
Staphylococcus argenteus	strain: M051_MSHR	985002	Sa_M051_MSHR	GCA_000751495.1	GenBank	Annotation submitted by SC	Contig	1372212	2707688	2014-09-06	2536	PRJEB6394	SAMEA2007998
Staphylococcus argenteus	strain: FJBA32044V6S1	985002	Sa_FJABA32044V6S1	GCA_000751815.1	GenBank	Annotation submitted by SC	Scaffold	272062	2731227	2014-09-06	2578	PRJEB6387	SAMEA2007996
Staphylococcus argenteus	strain: M260_MSHR	985002	SaM260_MSHR	GCA_000751995.1	GenBank	Annotation submitted by SC	Contig	761363	2715331	2014-09-06	2538	PRJEB6386	SAMEA2039165
Staphylococcus argenteus	strain: H115100079	985002	Sa_H115100079	GCA_000752015.1	GenBank	Annotation submitted by SC	Contig	994632	2749628	2014-09-06	2575	PRJEB6396	SAMEA1557135
Staphylococcus argenteus	strain: LBSA043	985002	Sa_LBSA043	GCA_000752055.1	GenBank	Annotation submitted by SC	Contig	696199	2735019	2014-09-06	2563	PRJEB6393	SAMEA2007935
Staphylococcus argenteus	strain: SH3	985002	Staphylococcus aureus SH3	GCA_001049715.1	GenBank	Annotation submitted by UNIVERSITY OF SCIENCE AND TECHNOLOGY OF CHINA	Contig	350140	2835868	2015-06-30	2859	PRJEB8900	SAMEA3360374
Staphylococcus argenteus	strain: 1299_SAUR	985002	ASM106146v1	GCA_001061465.1	GenBank		Contig	88020	2789071	2015-07-10		PRJNA267549	SAMN03197271
Staphylococcus argenteus	strain: RK308	985002	ASM164162v1	GCA_001641625.1	GenBank	NCBI Prokaryotic Genome Annotation Pipeline (PGAP)	Contig	205696	2801320	2016-05-10	2761	PRJNA310972	SAMN04457463
Staphylococcus argenteus	strain: BN75	985002	ASM189114v1	GCA_001891145.1	GenBank	NCBI Prokaryotic Genome Annotation Pipeline (PGAP)	Chromosome	1830703	2754198	2016-12-08	2687	PRJNA321471	SAMN04994883
Staphylococcus argenteus	strain: SJTU F20124	985002	ASM196963v1	GCA_001969635.1	GenBank	NCBI Prokaryotic Genome Annotation Pipeline (PGAP)	Scaffold	29431	2838464	2017-01-23	2870	PRJNA317277	SAMN04604742
Staphylococcus argenteus	strain: SJTU F20419	985002	ASM196969v1	GCA_001969695.1	GenBank	NCBI Prokaryotic Genome Annotation Pipeline (PGAP)	Contig	64646	2809812	2017-01-23	2803	PRJNA317278	SAMN04604743
Staphylococcus argenteus	strain: SJTU F21164	985002	ASM196970v1	GCA_001969705.1	GenBank	NCBI Prokaryotic Genome Annotation Pipeline (PGAP)	Scaffold	41388	2773749	2017-01-23	2777	PRJNA317279	SAMN04604744
Staphylococcus argenteus	strain: SJTU F21224	985002	ASM196971v1	GCA_001969715.1	GenBank	NCBI Prokaryotic Genome Annotation Pipeline (PGAP)	Contig	76927	2783391	2017-01-23	2765	PRJNA317280	SAMN04604745
Staphylococcus argenteus	strain: SJTU F21285	985002	ASM196972v1	GCA_001969725.1	GenBank	NCBI Prokaryotic Genome Annotation Pipeline (PGAP)	Contig	106652	2871140	2017-01-23	2897	PRJNA317282	SAMN04604746
Staphylococcus argenteus	strain: ABFQM	985002	ASM222182v1	GCA_002221825.1	GenBank	NCBI Prokaryotic Genome Annotation Pipeline (PGAP)	Contig	457002	2731584	2017-07-20	2669	PRJNA302939	SAMN04286974
Staphylococcus argenteus	strain: XNO106	985002	ASM281234v2	GCA_002812345.2	GenBank	NCBI Prokaryotic Genome Annotation Pipeline (PGAP)	Complete Genome	2744502	2771259	2018-01-24	2693	PRJNA400109	SAMN07510742
Staphylococcus argenteus	strain: DSM 28299	985002	ASM290178v1	GCA_002901785.1	GenBank	NCBI Prokaryotic Genome Annotation Pipeline (PGAP)	Scaffold	96207	2759629	2018-01-27	2741	PRJNA339206	SAMN06177165
Staphylococcus argenteus	strain: CCUG 69384	985002	ASM301063v1	GCA_003010635.1	GenBank	NCBI Prokaryotic Genome Annotation Pipeline (PGAP)	Contig	145110	2842440	2018-03-19	2892	PRJNA305687	SAMN07566689
Staphylococcus argenteus	strain: SCPM-O-B-8378	985002	ASM301184v1	GCA_003011845.1	GenBank	NCBI Prokaryotic Genome Annotation Pipeline (PGAP)	Scaffold	593260	2870678	2018-03-19	2918	PRJNA269675	SAMN08689422
Staphylococcus argenteus	strain: CCUG 69385	985002	ASM302239v1	GCA_003022395.1	GenBank	NCBI Prokaryotic Genome Annotation Pipeline (PGAP)	Contig	77534	2734918	2018-03-19	2706	PRJNA305687	SAMN07566687
Staphylococcus argenteus	strain: PR02	985002	ASM356994v1	GCA_003569945.1	GenBank		Scaffold	103922	2747893	2018-08-31		PRJNA185403	SAMN03817247
Staphylococcus argenteus	strain: XNO62	985002	ASM359534v1	GCA_003595345.1	GenBank	NCBI Prokaryotic Genome Annotation Pipeline (PGAP)	Complete Genome	2744503	2744503	2017-11-30	2696	PRJNA398564	SAMN07510741
Staphylococcus argenteus	strain: ST2250	985002	ASM393569v1	GCA_003935695.1	GenBank	NCBI Prokaryotic Genome Annotation Pipeline (PGAP)	Contig	591279	2748537	2018-12-11	2723	PRJNA476500	SAMN09435802
Staphylococcus argenteus	strain: 58113	985002	ASM396711v1	GCA_003967115.1	GenBank	Annotation submitted by Department of Infectious Diseases, National Center for Global Health and Medicine	Complete Genome	2761442	2872664	2018-08-21	2756	PRJDB6867	SAMD00114619
Staphylococcus argenteus	strain: SARG0275	985002	ASM539774v1	GCA_005397745.1	GenBank	Annotation submitted by Hiroshima University	Contig	350454	2727608	2019-04-16	2599	PRJDB7256	SAMD00133958
Staphylococcus argenteus	strain: PHL3432	985002	ASM547225v1	GCA_005472255.1	GenBank	NCBI Prokaryotic Genome Annotation Pipeline (PGAP)	Contig	287480	2757284	2019-05-17	2748	PRJNA434395	SAMN08556530
Staphylococcus argenteus	strain: B3-25B	985002	ASM785957v1	GCA_007859575.1	GenBank	NCBI Prokaryotic Genome Annotation Pipeline (PGAP)	Complete Genome	2676222	2697792	2019-08-07	2611	PRJNA555633	SAMN12340634
Staphylococcus argenteus	strain: PHL3433	985002	ASM836895v1	GCA_008368955.1	GenBank	NCBI Prokaryotic Genome Annotation Pipeline (PGAP)	Contig	330788	2760394	2019-09-10	2766	PRJNA482411	SAMN09704514
Staphylococcus argenteus	strain: PHL3431	985002	ASM987424v1	GCA_009874245.1	GenBank	NCBI Prokaryotic Genome Annotation Pipeline (PGAP)	Contig	475048	2770353	2020-01-14	2797	PRJNA482405	SAMN09704415
Staphylococcus argenteus	strain: 5506	985002	ASM1057087v1	GCA_010570875.1	GenBank	NCBI Prokaryotic Genome Annotation Pipeline (PGAP)	Contig	55582	2780859	2020-02-13	2724	PRJNA595347	SAMN13979052
Staphylococcus argenteus	strain: TUM19485	985002	ASM1286237v1	GCA_012862375.1	GenBank		Contig	468498	2724472	2020-04-24		PRJDB9562	SAMD00215874
Staphylococcus argenteus	strain: MC2	985002	ASM1487700v1	GCA_014877005.1	GenBank	NCBI Prokaryotic Genome Annotation Pipeline (PGAP)	Contig	391614	2762661	2020-10-11	2682	PRJNA666697	SAMN16304019
Staphylococcus argenteus	strain: PHL4815	985002	ASM1487703v1	GCA_014877035.1	GenBank	NCBI Prokaryotic Genome Annotation Pipeline (PGAP)	Contig	140451	2704474	2020-10-11	2623	PRJNA666697	SAMN16304012
Staphylococcus argenteus	strain: MC4	985002	ASM1487723v1	GCA_014877235.1	GenBank	NCBI Prokaryotic Genome Annotation Pipeline (PGAP)	Contig	478335	2786870	2020-10-11	2726	PRJNA666697	SAMN16304022
Staphylococcus argenteus	strain: WU2	985002	ASM1487741v1	GCA_014877415.1	GenBank	NCBI Prokaryotic Genome Annotation Pipeline (PGAP)	Contig	478642	2717930	2020-10-11	2610	PRJNA666697	SAMN16304024
Staphylococcus argenteus	strain: PHL4553	985002	ASM1487742v1	GCA_014877425.1	GenBank	NCBI Prokaryotic Genome Annotation Pipeline (PGAP)	Contig	317241	2705760	2020-10-11	2588	PRJNA666697	SAMN16304016
Staphylococcus argenteus	strain: WU1	985002	ASM1487747v1	GCA_014877475.1	GenBank	NCBI Prokaryotic Genome Annotation Pipeline (PGAP)	Contig	350353	2777734	2020-10-11	2705	PRJNA666697	SAMN16304023
Staphylococcus argenteus	strain: PHL1144	985002	ASM1487749v1	GCA_014877495.1	GenBank	NCBI Prokaryotic Genome Annotation Pipeline (PGAP)	Contig	111363	2753841	2020-10-11	2676	PRJNA666697	SAMN16304011
Staphylococcus argenteus	strain: PHL4226	985002	ASM1487750v1	GCA_014877505.1	GenBank	NCBI Prokaryotic Genome Annotation Pipeline (PGAP)	Contig	23043	2654364	2020-10-11	2630	PRJNA666697	SAMN16304014
Staphylococcus argenteus	strain: PHL8642	985002	ASM1487751v1	GCA_014877515.1	GenBank	NCBI Prokaryotic Genome Annotation Pipeline (PGAP)	Contig	63912	2746140	2020-10-11	2681	PRJNA666697	SAMN16304013
Staphylococcus argenteus	strain: PHL8605	985002	ASM1487752v1	GCA_014877525.1	GenBank	NCBI Prokaryotic Genome Annotation Pipeline (PGAP)	Contig	47737	2759803	2020-10-11	2716	PRJNA666697	SAMN16304009
Staphylococcus argenteus	strain: PHL2411	985002	ASM1487755v1	GCA_014877555.1	GenBank	NCBI Prokaryotic Genome Annotation Pipeline (PGAP)	Contig	123721	2689241	2020-10-11	2602	PRJNA666697	SAMN16304010
Staphylococcus argenteus	strain: PHL5740	985002	ASM1487759v1	GCA_014877595.1	GenBank	NCBI Prokaryotic Genome Annotation Pipeline (PGAP)	Contig	166018	2747642	2020-10-11	2657	PRJNA666697	SAMN16304005
Staphylococcus argenteus	strain: PHL4313	985002	ASM1487783v1	GCA_014877835.1	GenBank	NCBI Prokaryotic Genome Annotation Pipeline (PGAP)	Contig	264757	2731537	2020-10-11	2641	PRJNA666697	SAMN16304015
Staphylococcus argenteus	strain: WU3	985002	ASM1487791v1	GCA_014877915.1	GenBank	NCBI Prokaryotic Genome Annotation Pipeline (PGAP)	Contig	291789	2854032	2020-10-11	2846	PRJNA666697	SAMN16304020
Staphylococcus argenteus	strain: MC3	985002	ASM1487794v1	GCA_014877945.1	GenBank	NCBI Prokaryotic Genome Annotation Pipeline (PGAP)	Contig	663323	2724311	2020-10-11	2626	PRJNA666697	SAMN16304021
Staphylococcus argenteus	strain: PHL3446	985002	ASM1487803v1	GCA_014878035.1	GenBank	NCBI Prokaryotic Genome Annotation Pipeline (PGAP)	Contig	135674	2668395	2020-10-11	2561	PRJNA666697	SAMN16304006
Staphylococcus argenteus	strain: PHL6318	985002	ASM1487805v1	GCA_014878055.1	GenBank	NCBI Prokaryotic Genome Annotation Pipeline (PGAP)	Contig	134686	2701357	2020-10-11	2637	PRJNA666697	SAMN16304008
Staphylococcus argenteus	strain: PHL2420	985002	ASM1487806v1	GCA_014878065.1	GenBank	NCBI Prokaryotic Genome Annotation Pipeline (PGAP)	Contig	142806	2739312	2020-10-11	2668	PRJNA666697	SAMN16304007
Staphylococcus argenteus	strain: PHL6344	985002	ASM1487809v1	GCA_014878095.1	GenBank	NCBI Prokaryotic Genome Annotation Pipeline (PGAP)	Contig	64723	2692321	2020-10-11	2571	PRJNA666697	SAMN16304004
Staphylococcus argenteus	strain: ST2250	985002	PDT000871179.1	GCA_015540565.1	GenBank	NCBI Prokaryotic Genome Annotation Pipeline (PGAP)	Contig	371166	2872665	2020-11-17	2774	PRJNA514245	SAMN15541358
Staphylococcus argenteus	strain: ST2250	985002	PDT000871277.1	GCA_015540685.1	GenBank	NCBI Prokaryotic Genome Annotation Pipeline (PGAP)	Contig	371166	2922721	2020-11-17	2847	PRJNA514245	SAMN15541330
Staphylococcus argenteus	strain: ST2250	985002	PDT000871288.1	GCA_015540725.1	GenBank	NCBI Prokaryotic Genome Annotation Pipeline (PGAP)	Contig	371166	2794620	2020-11-17	2702	PRJNA514245	SAMN15541329
Staphylococcus argenteus	strain: ST2250	985002	PDT000871266.1	GCA_015540765.1	GenBank	NCBI Prokaryotic Genome Annotation Pipeline (PGAP)	Contig	371166	2822464	2020-11-17	2727	PRJNA514245	SAMN15541331
Staphylococcus argenteus	strain: ST2250	985002	PDT000871168.1	GCA_015541125.1	GenBank	NCBI Prokaryotic Genome Annotation Pipeline (PGAP)	Contig	370875	2903004	2020-11-17	2819	PRJNA514245	SAMN15541368
Staphylococcus argenteus	strain: ST1223	985002	PDT000871200.1	GCA_015541625.1	GenBank	NCBI Prokaryotic Genome Annotation Pipeline (PGAP)	Contig	142908	2771039	2020-11-17	2677	PRJNA514245	SAMN15541339
Staphylococcus argenteus	strain: ST2250	985002	PDT000871195.1	GCA_015541725.1	GenBank	NCBI Prokaryotic Genome Annotation Pipeline (PGAP)	Contig	370875	3020058	2020-11-17	2927	PRJNA514245	SAMN15541344
Staphylococcus argenteus	strain: Tokyo13064	985002	ASM1675635v1	GCA_016756355.1	GenBank	Annotation submitted by Microbiology, Tokyo Metropolitan Institute of Public Health	Complete Genome	2750811	2750811	2020-12-28	2624	PRJDB5453	SAMD00071154
Staphylococcus argenteus	strain: Tokyo13069	985002	ASM1675637v1	GCA_016756375.1	GenBank	Annotation submitted by Microbiology, Tokyo Metropolitan Institute of Public Health	Complete Genome	2751556	2751556	2020-12-28	2629	PRJDB5453	SAMD00071155
Staphylococcus argenteus	isolate: 1D-1902, strain: Staphylococcus argenteus	985002	PDT001014120.1	GCA_018145155.1	GenBank	NCBI Prokaryotic Genome Annotation Pipeline (PGAP)	Contig	248597	2925442	2021-04-26	2873	PRJNA514245	SAMEA6658173
Staphylococcus argenteus	isolate: 1D-1445, strain: Staphylococcus argenteus	985002	PDT001013849.1	GCA_018153115.1	GenBank	NCBI Prokaryotic Genome Annotation Pipeline (PGAP)	Contig	241736	2813995	2021-04-26	2724	PRJNA514245	SAMEA6657722
Staphylococcus argenteus	isolate: 1D-304, strain: Staphylococcus argenteus	985002	PDT001012969.1	GCA_018179675.1	GenBank	NCBI Prokaryotic Genome Annotation Pipeline (PGAP)	Contig	186161	2747459	2021-04-26	2661	PRJNA514245	SAMEA6656620
Staphylococcus argenteus	strain: Colony592	985002	ASM1850208v1	GCA_018502085.1	GenBank		Chromosome	75226	2676222	2021-05-26		PRJNA668870	SAMN17905365
Staphylococcus argenteus	strain: Colony588	985002	ASM1850220v1	GCA_018502205.1	GenBank		Chromosome	74572	2676222	2021-05-26		PRJNA668870	SAMN17905364
Staphylococcus argenteus	strain: Colony587	985002	ASM1850222v1	GCA_018502225.1	GenBank		Chromosome	75248	2676222	2021-05-26		PRJNA668870	SAMN17905363
Staphylococcus argenteus	strain: CFSA17SA018	985002	ASM2143240v1	GCA_021432405.1	GenBank		Scaffold	389394	2826306	2022-01-11		PRJNA633996	SAMN15184478
Staphylococcus argenteus	strain: CFSA17SA054	985002	ASM2143241v1	GCA_021432415.1	GenBank		Scaffold	252944	2791501	2022-01-11		PRJNA633996	SAMN15184480
Staphylococcus argenteus	strain: CFSA17SA053	985002	ASM2143246v1	GCA_021432465.1	GenBank		Scaffold	388225	2789508	2022-01-11		PRJNA633996	SAMN15184479
Staphylococcus argenteus	strain: CFSA15SA062	985002	ASM2143248v1	GCA_021432485.1	GenBank		Scaffold	459600	2783097	2022-01-11		PRJNA633996	SAMN15184474
Staphylococcus argenteus	strain: 18A183	985002	ASM2143250v1	GCA_021432505.1	GenBank		Scaffold	363625	2854727	2022-01-11		PRJNA633996	SAMN15184454
Staphylococcus argenteus	strain: 1710042798	985002	ASM2222689v1	GCA_022226895.1	GenBank	NCBI Prokaryotic Genome Annotation Pipeline (PGAP)	Complete Genome	2767903	2788547	2022-02-15	2674	PRJNA804399	SAMN25742062
Staphylococcus argenteus	strain: ABFQN	985002	ASM2228874v1	GCA_022288745.1	GenBank	NCBI Prokaryotic Genome Annotation Pipeline (PGAP)	Contig	434926	2706800	2022-02-16	2614	PRJNA694925	SAMN17729821
Staphylococcus argenteus	strain: 1801221	985002	ASM2237043v1	GCA_022370435.1	GenBank	NCBI Prokaryotic Genome Annotation Pipeline (PGAP)	Complete Genome	2781166	2836680	2022-02-23	2732	PRJNA764657	SAMN21514078
Staphylococcus argenteus	strain: 594-1B	985002	ASM2240056v1	GCA_022400565.1	GenBank	NCBI Prokaryotic Genome Annotation Pipeline (PGAP)	Scaffold	296988	2802336	2022-02-25	2775	PRJNA769826	SAMN22170868
Staphylococcus argenteus	strain: 80-2	985002	ASM2240057v1	GCA_022400575.1	GenBank	NCBI Prokaryotic Genome Annotation Pipeline (PGAP)	Scaffold	154408	2765133	2022-02-25	2721	PRJNA769826	SAMN22170870
Staphylococcus argenteus	strain: 717	985002	ASM2240059v1	GCA_022400595.1	GenBank	NCBI Prokaryotic Genome Annotation Pipeline (PGAP)	Scaffold	246902	2751717	2022-02-25	2735	PRJNA769826	SAMN22170869
Staphylococcus argenteus	strain: 3537A2	985002	ASM2240062v1	GCA_022400625.1	GenBank	NCBI Prokaryotic Genome Annotation Pipeline (PGAP)	Scaffold	226678	2724589	2022-02-25	2678	PRJNA769826	SAMN22170866
Staphylococcus argenteus	strain: 525	985002	ASM2240063v1	GCA_022400635.1	GenBank	NCBI Prokaryotic Genome Annotation Pipeline (PGAP)	Scaffold	566339	2753756	2022-02-25	2703	PRJNA769826	SAMN22170867
Staphylococcus argenteus	strain: 3530	985002	ASM2240066v1	GCA_022400665.1	GenBank	NCBI Prokaryotic Genome Annotation Pipeline (PGAP)	Scaffold	133680	2887448	2022-02-25	2940	PRJNA769826	SAMN22170862
Staphylococcus argenteus	strain: 3529	985002	ASM2240068v1	GCA_022400685.1	GenBank	NCBI Prokaryotic Genome Annotation Pipeline (PGAP)	Scaffold	58966	2850269	2022-02-25	3004	PRJNA769826	SAMN22170861
Staphylococcus argenteus	strain: 3530C1	985002	ASM2240070v1	GCA_022400705.1	GenBank	NCBI Prokaryotic Genome Annotation Pipeline (PGAP)	Scaffold	279101	2735220	2022-02-25	2684	PRJNA769826	SAMN22170863
Staphylococcus argenteus	strain: 3532C2	985002	ASM2240080v1	GCA_022400805.1	GenBank	NCBI Prokaryotic Genome Annotation Pipeline (PGAP)	Scaffold	468457	2732960	2022-02-25	2676	PRJNA769826	SAMN22170864
Staphylococcus argenteus	strain: 3537A1	985002	ASM2240082v1	GCA_022400825.1	GenBank	NCBI Prokaryotic Genome Annotation Pipeline (PGAP)	Scaffold	234707	2705844	2022-02-25	2606	PRJNA769826	SAMN22170865
Staphylococcus argenteus	strain: 3520C2	985002	ASM2240086v1	GCA_022400865.1	GenBank	NCBI Prokaryotic Genome Annotation Pipeline (PGAP)	Scaffold	167087	2755404	2022-02-25	2766	PRJNA769826	SAMN22170859
Staphylococcus argenteus	strain: 3528C1	985002	ASM2240088v1	GCA_022400885.1	GenBank	NCBI Prokaryotic Genome Annotation Pipeline (PGAP)	Contig	108008	2883363	2022-02-25	2909	PRJNA769826	SAMN22170860
Staphylococcus argenteus	strain: 352	985002	ASM2240090v1	GCA_022400905.1	GenBank	NCBI Prokaryotic Genome Annotation Pipeline (PGAP)	Scaffold	192838	2749799	2022-02-25	2697	PRJNA769826	SAMN22170858
Staphylococcus argenteus	strain: 3484C1	985002	ASM2240092v1	GCA_022400925.1	GenBank	NCBI Prokaryotic Genome Annotation Pipeline (PGAP)	Scaffold	110202	2765842	2022-02-25	2816	PRJNA769826	SAMN22170857
Staphylococcus argenteus	strain: 3343	985002	ASM2240094v1	GCA_022400945.1	GenBank	NCBI Prokaryotic Genome Annotation Pipeline (PGAP)	Scaffold	169429	2772815	2022-02-25	2782	PRJNA769826	SAMN22170856
Staphylococcus argenteus	strain: 2927B2	985002	ASM2240102v1	GCA_022401025.1	GenBank	NCBI Prokaryotic Genome Annotation Pipeline (PGAP)	Contig	78831	2745907	2022-02-25	2701	PRJNA769826	SAMN22170855
Staphylococcus argenteus	strain: 2879A1	985002	ASM2240104v1	GCA_022401045.1	GenBank	NCBI Prokaryotic Genome Annotation Pipeline (PGAP)	Scaffold	219391	2811713	2022-02-25	2852	PRJNA769826	SAMN22170854
Staphylococcus argenteus	strain: 2481-1	985002	ASM2240106v1	GCA_022401065.1	GenBank	NCBI Prokaryotic Genome Annotation Pipeline (PGAP)	Scaffold	157279	2818227	2022-02-25	2850	PRJNA769826	SAMN22170852
Staphylococcus argenteus	strain: 2394-0	985002	ASM2240112v1	GCA_022401125.1	GenBank	NCBI Prokaryotic Genome Annotation Pipeline (PGAP)	Scaffold	240457	2758128	2022-02-25	2733	PRJNA769826	SAMN22170851
Staphylococcus argenteus	strain: 2879	985002	ASM2240114v1	GCA_022401145.1	GenBank	NCBI Prokaryotic Genome Annotation Pipeline (PGAP)	Scaffold	192393	2827320	2022-02-25	2892	PRJNA769826	SAMN22170853
Staphylococcus argenteus	strain: 2392-0	985002	ASM2240116v1	GCA_022401165.1	GenBank	NCBI Prokaryotic Genome Annotation Pipeline (PGAP)	Scaffold	249671	2758305	2022-02-25	2738	PRJNA769826	SAMN22170849
Staphylococcus argenteus	strain: 2378-0	985002	ASM2240122v1	GCA_022401225.1	GenBank	NCBI Prokaryotic Genome Annotation Pipeline (PGAP)	Scaffold	239377	2761081	2022-02-25	2735	PRJNA769826	SAMN22170848
Staphylococcus argenteus	strain: 2392-1	985002	ASM2240126v1	GCA_022401265.1	GenBank	NCBI Prokaryotic Genome Annotation Pipeline (PGAP)	Scaffold	219294	2754799	2022-02-25	2715	PRJNA769826	SAMN22170850
Staphylococcus argenteus	strain: 230-0	985002	ASM2240130v1	GCA_022401305.1	GenBank	NCBI Prokaryotic Genome Annotation Pipeline (PGAP)	Scaffold	155814	2799764	2022-02-25	2806	PRJNA769826	SAMN22170847
Staphylococcus argenteus	strain: SA19-023	985002	ASM2283396v1	GCA_022833965.1	GenBank	Annotation submitted by Bacteriology, Microbiology, Osaka Institute of Public Health	Contig	294658	2733749	2022-02-14	2616	PRJDB12088	SAMD00394843
Staphylococcus argenteus	strain: SA19-056	985002	ASM2283398v1	GCA_022833985.1	GenBank	Annotation submitted by Bacteriology, Microbiology, Osaka Institute of Public Health	Contig	676406	2730862	2022-02-14	2622	PRJDB12088	SAMD00394844
Staphylococcus argenteus	strain: SA19-059	985002	ASM2283400v1	GCA_022834005.1	GenBank	Annotation submitted by Bacteriology, Microbiology, Osaka Institute of Public Health	Contig	676670	2731055	2022-02-14	2631	PRJDB12088	SAMD00394845
Staphylococcus argenteus	strain: SA19-061	985002	ASM2283402v1	GCA_022834025.1	GenBank	Annotation submitted by Bacteriology, Microbiology, Osaka Institute of Public Health	Contig	325518	2756716	2022-02-14	2640	PRJDB12088	SAMD00394846
Staphylococcus argenteus	strain: SA19-080	985002	ASM2283404v1	GCA_022834045.1	GenBank	Annotation submitted by Bacteriology, Microbiology, Osaka Institute of Public Health	Scaffold	719197	2760535	2022-02-14	2655	PRJDB12088	SAMD00394847
Staphylococcus argenteus	strain: SA19-082	985002	ASM2283406v1	GCA_022834065.1	GenBank	Annotation submitted by Bacteriology, Microbiology, Osaka Institute of Public Health	Contig	183656	2788440	2022-02-14	2683	PRJDB12088	SAMD00394848
Staphylococcus argenteus	strain: SA19-086	985002	ASM2283408v1	GCA_022834085.1	GenBank	Annotation submitted by Bacteriology, Microbiology, Osaka Institute of Public Health	Contig	187872	2749695	2022-02-14	2633	PRJDB12088	SAMD00394849
Staphylococcus argenteus	strain: SA19-088	985002	ASM2283410v1	GCA_022834105.1	GenBank	Annotation submitted by Bacteriology, Microbiology, Osaka Institute of Public Health	Contig	229096	2769713	2022-02-14	2666	PRJDB12088	SAMD00394850
Staphylococcus argenteus	strain: SA19-103	985002	ASM2283412v1	GCA_022834125.1	GenBank	Annotation submitted by Bacteriology, Microbiology, Osaka Institute of Public Health	Contig	181234	2813181	2022-02-14	2719	PRJDB12088	SAMD00394851
Staphylococcus argenteus	strain: SA19-105	985002	ASM2283414v1	GCA_022834145.1	GenBank	Annotation submitted by Bacteriology, Microbiology, Osaka Institute of Public Health	Contig	182745	2704642	2022-02-14	2568	PRJDB12088	SAMD00394852
Staphylococcus argenteus	strain: SA19-109	985002	ASM2283416v1	GCA_022834165.1	GenBank	Annotation submitted by Bacteriology, Microbiology, Osaka Institute of Public Health	Contig	472225	2786474	2022-02-14	2715	PRJDB12088	SAMD00394853
Staphylococcus argenteus	strain: SA19-133	985002	ASM2283418v1	GCA_022834185.1	GenBank	Annotation submitted by Bacteriology, Microbiology, Osaka Institute of Public Health	Contig	189060	2776878	2022-02-14	2659	PRJDB12088	SAMD00394854
Staphylococcus argenteus	strain: SA19-136	985002	ASM2283420v1	GCA_022834205.1	GenBank	Annotation submitted by Bacteriology, Microbiology, Osaka Institute of Public Health	Contig	645911	2734577	2022-02-14	2617	PRJDB12088	SAMD00394855
Staphylococcus argenteus	strain: SA19-142	985002	ASM2283422v1	GCA_022834225.1	GenBank	Annotation submitted by Bacteriology, Microbiology, Osaka Institute of Public Health	Contig	286616	2764287	2022-02-14	2658	PRJDB12088	SAMD00394856
Staphylococcus argenteus	strain: SA19-202	985002	ASM2283424v1	GCA_022834245.1	GenBank	Annotation submitted by Bacteriology, Microbiology, Osaka Institute of Public Health	Contig	321521	2703601	2022-02-14	2568	PRJDB12088	SAMD00394857
Staphylococcus argenteus	strain: SA19-220	985002	ASM2283426v1	GCA_022834265.1	GenBank	Annotation submitted by Bacteriology, Microbiology, Osaka Institute of Public Health	Contig	188532	2754860	2022-02-14	2635	PRJDB12088	SAMD00394858
Staphylococcus argenteus	strain: SA19-223	985002	ASM2283428v1	GCA_022834285.1	GenBank	Annotation submitted by Bacteriology, Microbiology, Osaka Institute of Public Health	Contig	188660	2756530	2022-02-14	2643	PRJDB12088	SAMD00394859
Staphylococcus argenteus	strain: SA19-252	985002	ASM2283430v1	GCA_022834305.1	GenBank	Annotation submitted by Bacteriology, Microbiology, Osaka Institute of Public Health	Contig	350334	2851600	2022-02-14	2776	PRJDB12088	SAMD00394860
Staphylococcus argenteus	strain: SA20-004	985002	ASM2283432v1	GCA_022834325.1	GenBank	Annotation submitted by Bacteriology, Microbiology, Osaka Institute of Public Health	Contig	677069	2733028	2022-02-14	2614	PRJDB12088	SAMD00394861
Staphylococcus argenteus	strain: SA20-015	985002	ASM2283434v1	GCA_022834345.1	GenBank	Annotation submitted by Bacteriology, Microbiology, Osaka Institute of Public Health	Contig	321481	2704275	2022-02-14	2571	PRJDB12088	SAMD00394862
Staphylococcus argenteus	strain: SA20-092	985002	ASM2283436v1	GCA_022834365.1	GenBank	Annotation submitted by Bacteriology, Microbiology, Osaka Institute of Public Health	Contig	183663	2777690	2022-02-14	2666	PRJDB12088	SAMD00394863
Staphylococcus argenteus	strain: SASC090	985002	ASM2283438v1	GCA_022834385.1	GenBank	Annotation submitted by Bacteriology, Microbiology, Osaka Institute of Public Health	Contig	306593	2728266	2022-02-14	2590	PRJDB12088	SAMD00394864
Staphylococcus argenteus	strain: SASC210	985002	ASM2283440v1	GCA_022834405.1	GenBank	Annotation submitted by Bacteriology, Microbiology, Osaka Institute of Public Health	Contig	340099	2794137	2022-02-14	2692	PRJDB12088	SAMD00394865
Staphylococcus argenteus	strain: SASC252	985002	ASM2283442v1	GCA_022834425.1	GenBank	Annotation submitted by Bacteriology, Microbiology, Osaka Institute of Public Health	Contig	358296	2825689	2022-02-14	2728	PRJDB12088	SAMD00394866
Staphylococcus argenteus	strain: SASC253	985002	ASM2283444v1	GCA_022834445.1	GenBank	Annotation submitted by Bacteriology, Microbiology, Osaka Institute of Public Health	Contig	358296	2798078	2022-02-14	2701	PRJDB12088	SAMD00394867
Staphylococcus argenteus	strain: SASC254	985002	ASM2283446v1	GCA_022834465.1	GenBank	Annotation submitted by Bacteriology, Microbiology, Osaka Institute of Public Health	Contig	340099	2823690	2022-02-14	2729	PRJDB12088	SAMD00394868
Staphylococcus argenteus	strain: SASC256	985002	ASM2283448v1	GCA_022834485.1	GenBank	Annotation submitted by Bacteriology, Microbiology, Osaka Institute of Public Health	Contig	340099	2825295	2022-02-14	2729	PRJDB12088	SAMD00394869
Staphylococcus argenteus	strain: SASC257	985002	ASM2283450v1	GCA_022834505.1	GenBank	Annotation submitted by Bacteriology, Microbiology, Osaka Institute of Public Health	Contig	340099	2826235	2022-02-14	2730	PRJDB12088	SAMD00394870
Staphylococcus argenteus	strain: SASC260	985002	ASM2283452v1	GCA_022834525.1	GenBank	Annotation submitted by Bacteriology, Microbiology, Osaka Institute of Public Health	Contig	301675	2824073	2022-02-14	2725	PRJDB12088	SAMD00394871
Staphylococcus argenteus	strain: SASC261	985002	ASM2283454v1	GCA_022834545.1	GenBank	Annotation submitted by Bacteriology, Microbiology, Osaka Institute of Public Health	Contig	358320	2818407	2022-02-14	2707	PRJDB12088	SAMD00394872
Staphylococcus argenteus	strain: SASC262	985002	ASM2283456v1	GCA_022834565.1	GenBank	Annotation submitted by Bacteriology, Microbiology, Osaka Institute of Public Health	Contig	358182	2800629	2022-02-14	2711	PRJDB12088	SAMD00394873
Staphylococcus argenteus	strain: SASC264	985002	ASM2283458v1	GCA_022834585.1	GenBank	Annotation submitted by Bacteriology, Microbiology, Osaka Institute of Public Health	Contig	340099	2798397	2022-02-14	2702	PRJDB12088	SAMD00394874
Staphylococcus argenteus	strain: SASC268	985002	ASM2283460v1	GCA_022834605.1	GenBank	Annotation submitted by Bacteriology, Microbiology, Osaka Institute of Public Health	Contig	325926	2794875	2022-02-14	2697	PRJDB12088	SAMD00394875
Staphylococcus argenteus	strain: SASC273	985002	ASM2283462v1	GCA_022834625.1	GenBank	Annotation submitted by Bacteriology, Microbiology, Osaka Institute of Public Health	Contig	340117	2792519	2022-02-14	2700	PRJDB12088	SAMD00394876
Staphylococcus argenteus	strain: SASC276	985002	ASM2283465v1	GCA_022834655.1	GenBank	Annotation submitted by Bacteriology, Microbiology, Osaka Institute of Public Health	Contig	325707	2793158	2022-02-14	2692	PRJDB12088	SAMD00394877
Staphylococcus argenteus	strain: MRSA-139-14-168	985002	ASM2315891v1	GCA_023158915.1	GenBank	NCBI Prokaryotic Genome Annotation Pipeline (PGAP)	Complete Genome	2793527	2818859	2022-04-27	2712	PRJNA817299	SAMN27652595
Staphylococcus argenteus	isolate: M96472	985002	PDT001316665.1	GCA_023593365.1	GenBank	NCBI Prokaryotic Genome Annotation Pipeline (PGAP)	Contig	23270	2768997	2022-05-30	2716	PRJNA514245	SAMN28743275
Staphylococcus argenteus	isolate: M911850	985002	PDT001317742.1	GCA_023594145.1	GenBank	NCBI Prokaryotic Genome Annotation Pipeline (PGAP)	Contig	95206	2851451	2022-05-30	2764	PRJNA514245	SAMN28744300
Staphylococcus argenteus	strain: RIVM_M046968	985002	ASM2361182v1	GCA_023611825.1	GenBank	NCBI Prokaryotic Genome Annotation Pipeline (PGAP)	Complete Genome	2762566	2783212	2022-05-31	2675	PRJNA774194	SAMN22560078
Staphylococcus argenteus	strain: RIVM_M036020	985002	ASM2361215v1	GCA_023612155.1	GenBank	NCBI Prokaryotic Genome Annotation Pipeline (PGAP)	Complete Genome	2811356	2832000	2022-05-31	2743	PRJNA774194	SAMN22560076
Staphylococcus argenteus	strain: RIVM_M020832	985002	ASM2361217v1	GCA_023612175.1	GenBank	NCBI Prokaryotic Genome Annotation Pipeline (PGAP)	Complete Genome	2770584	2795030	2022-05-31	2683	PRJNA774194	SAMN22560074
Staphylococcus argenteus	strain: ZS_Z39	985002	ASM2395847v1	GCA_023958475.1	GenBank	NCBI Prokaryotic Genome Annotation Pipeline (PGAP)	Contig	1393997	2745360	2022-06-27	2657	PRJNA850465	SAMN29182548
Staphylococcus argenteus	strain: 1arg	985002	ASM2619149v1	GCA_026191495.1	GenBank	NCBI Prokaryotic Genome Annotation Pipeline (PGAP)	Contig	306594	2798415	2022-11-15	2771	PRJNA800391	SAMN25243555
Staphylococcus argenteus	strain: 2arg	985002	ASM2619151v1	GCA_026191515.1	GenBank	NCBI Prokaryotic Genome Annotation Pipeline (PGAP)	Contig	676235	2747315	2022-11-15	2690	PRJNA800388	SAMN25243512
Staphylococcus argenteus	isolate: DTU_2021_1003123_1_SI_THA_BAN_027	985002	PDT001493679.1	GCA_026299935.1	GenBank	NCBI Prokaryotic Genome Annotation Pipeline (PGAP)	Contig	80339	2865291	2022-11-22	2841	PRJNA514245	SAMEA111506272
Staphylococcus argenteus	isolate: DTU_2020_1000902_1_SI_NOR_LOR_013	985002	PDT001492800.1	GCA_026352255.1	GenBank	NCBI Prokaryotic Genome Annotation Pipeline (PGAP)	Contig	288706	2774642	2022-11-24	2684	PRJNA514245	SAMEA111505291
Staphylococcus argenteus	isolate: BWH_704_S_aur	985002	PDT001508488.2	GCA_026582865.2	GenBank	NCBI Prokaryotic Genome Annotation Pipeline (PGAP)	Contig	324546	3072501	2024-03-04	2931	PRJNA278886	SAMN31980817
Staphylococcus argenteus	strain: 058S_SR	985002	PDT001578123.1	GCA_027990165.1	GenBank	NCBI Prokaryotic Genome Annotation Pipeline (PGAP)	Contig	53986	2806970	2023-01-26	2760	PRJNA514245	SAMN15354747
Staphylococcus argenteus	strain: 117N_SR	985002	PDT001578122.1	GCA_027990225.1	GenBank	NCBI Prokaryotic Genome Annotation Pipeline (PGAP)	Contig	142508	2849463	2023-01-26	2773	PRJNA514245	SAMN15354748
Staphylococcus argenteus	strain: 752S_SR	985002	PDT001578120.1	GCA_027990245.1	GenBank	NCBI Prokaryotic Genome Annotation Pipeline (PGAP)	Contig	205667	2978656	2023-01-26	2949	PRJNA514245	SAMN15354750
Staphylococcus argenteus	strain: 305N_SR	985002	PDT001578121.1	GCA_027990285.1	GenBank	NCBI Prokaryotic Genome Annotation Pipeline (PGAP)	Contig	165326	2887175	2023-01-26	2816	PRJNA514245	SAMN15354749
Staphylococcus argenteus	strain: ACVHF	985002	ASM2992493v1	GCA_029924935.1	GenBank	NCBI Prokaryotic Genome Annotation Pipeline (PGAP)	Contig	434913	2704514	2023-05-02	2615	PRJNA46333	SAMN31818704
Staphylococcus argenteus	strain: ACVAG	985002	ASM2992608v1	GCA_029926085.1	GenBank	NCBI Prokaryotic Genome Annotation Pipeline (PGAP)	Contig	434914	2704231	2023-05-02	2616	PRJNA46333	SAMN31818523
Staphylococcus argenteus	strain: ACVAH	985002	ASM2992790v1	GCA_029927905.1	GenBank	NCBI Prokaryotic Genome Annotation Pipeline (PGAP)	Contig	434914	2705082	2023-05-02	2609	PRJNA46333	SAMN31818524
Staphylococcus argenteus	strain: ACVAF	985002	ASM2992792v1	GCA_029927925.1	GenBank	NCBI Prokaryotic Genome Annotation Pipeline (PGAP)	Contig	256278	2703377	2023-05-02	2615	PRJNA46333	SAMN31818522
Staphylococcus argenteus	strain: ACVAE	985002	ASM2992794v1	GCA_029927945.1	GenBank	NCBI Prokaryotic Genome Annotation Pipeline (PGAP)	Contig	434914	2704136	2023-05-02	2613	PRJNA46333	SAMN31818521
Staphylococcus argenteus	strain: ACVAC	985002	ASM2992796v1	GCA_029927965.1	GenBank	NCBI Prokaryotic Genome Annotation Pipeline (PGAP)	Contig	434913	2704441	2023-05-02	2612	PRJNA46333	SAMN31818519
Staphylococcus argenteus	strain: ACVAD	985002	ASM2992798v1	GCA_029927985.1	GenBank	NCBI Prokaryotic Genome Annotation Pipeline (PGAP)	Contig	434914	2703853	2023-05-02	2612	PRJNA46333	SAMN31818520
Staphylococcus argenteus	strain: ACVAB	985002	ASM2992800v1	GCA_029928005.1	GenBank	NCBI Prokaryotic Genome Annotation Pipeline (PGAP)	Contig	434637	2705348	2023-05-02	2618	PRJNA46333	SAMN31818518
Staphylococcus argenteus	strain: ACVAA	985002	ASM2992802v1	GCA_029928025.1	GenBank	NCBI Prokaryotic Genome Annotation Pipeline (PGAP)	Contig	434914	2703595	2023-05-02	2612	PRJNA46333	SAMN31818517
Staphylococcus argenteus	strain: ACUZZ	985002	ASM2992804v1	GCA_029928045.1	GenBank	NCBI Prokaryotic Genome Annotation Pipeline (PGAP)	Contig	191725	2701159	2023-05-02	2612	PRJNA46333	SAMN31818516
Staphylococcus argenteus	strain: ACUZY	985002	ASM2992947v1	GCA_029929475.1	GenBank	NCBI Prokaryotic Genome Annotation Pipeline (PGAP)	Contig	434914	2702920	2023-05-02	2610	PRJNA46333	SAMN31818515
Staphylococcus argenteus	strain: S177	985002	ASM3146261v1	GCA_031462615.1	GenBank	NCBI Prokaryotic Genome Annotation Pipeline (PGAP)	Contig	869169	2703483	2023-09-13	2616	PRJNA1012691	SAMN37270506
Staphylococcus argenteus	strain: S169	985002	ASM3146263v1	GCA_031462635.1	GenBank	NCBI Prokaryotic Genome Annotation Pipeline (PGAP)	Contig	205673	2788398	2023-09-13	2724	PRJNA1012691	SAMN37270505
Staphylococcus argenteus	strain: S007	985002	ASM3146264v1	GCA_031462645.1	GenBank	NCBI Prokaryotic Genome Annotation Pipeline (PGAP)	Contig	349442	2710212	2023-09-13	2629	PRJNA1012691	SAMN37270498
Staphylococcus argenteus	strain: S167	985002	ASM3146265v1	GCA_031462655.1	GenBank	NCBI Prokaryotic Genome Annotation Pipeline (PGAP)	Contig	228192	2713358	2023-09-13	2600	PRJNA1012691	SAMN37270504
Staphylococcus argenteus	strain: S028	985002	ASM3146266v1	GCA_031462665.1	GenBank	NCBI Prokaryotic Genome Annotation Pipeline (PGAP)	Contig	349933	2681723	2023-09-13	2569	PRJNA1012691	SAMN37270499
Staphylococcus argenteus	strain: S095	985002	ASM3146271v1	GCA_031462715.1	GenBank	NCBI Prokaryotic Genome Annotation Pipeline (PGAP)	Contig	695661	2766782	2023-09-13	2693	PRJNA1012691	SAMN37270501
Staphylococcus argenteus	strain: S078	985002	ASM3146273v1	GCA_031462735.1	GenBank	NCBI Prokaryotic Genome Annotation Pipeline (PGAP)	Contig	515318	2719356	2023-09-13	2627	PRJNA1012691	SAMN37270500
Staphylococcus argenteus	strain: S178	985002	ASM3146274v1	GCA_031462745.1	GenBank	NCBI Prokaryotic Genome Annotation Pipeline (PGAP)	Contig	362824	2749514	2023-09-13	2669	PRJNA1012691	SAMN37270507
Staphylococcus argenteus	strain: S106	985002	ASM3146277v1	GCA_031462775.1	GenBank	NCBI Prokaryotic Genome Annotation Pipeline (PGAP)	Contig	1363599	2717039	2023-09-13	2630	PRJNA1012691	SAMN37270502
Staphylococcus argenteus	strain: S229	985002	ASM3146278v1	GCA_031462785.1	GenBank	NCBI Prokaryotic Genome Annotation Pipeline (PGAP)	Contig	527839	2801652	2023-09-13	2741	PRJNA1012691	SAMN37270508
Staphylococcus argenteus	strain: S137	985002	ASM3146279v1	GCA_031462795.1	GenBank	NCBI Prokaryotic Genome Annotation Pipeline (PGAP)	Contig	471874	2704040	2023-09-13	2610	PRJNA1012691	SAMN37270503
Staphylococcus argenteus	strain: 21CHL-5842L	985002	ASM3193178v1	GCA_031931785.1	GenBank	NCBI Prokaryotic Genome Annotation Pipeline (PGAP)	Contig	487332	2716468	2023-09-25	2630	PRJNA957538	SAMN34257153
Staphylococcus argenteus	strain: 20CHL-2391H	985002	ASM3193198v1	GCA_031931985.1	GenBank	NCBI Prokaryotic Genome Annotation Pipeline (PGAP)	Contig	388839	2757558	2023-09-25	2678	PRJNA957538	SAMN34257151
Staphylococcus argenteus	strain: 20CHL-9983R	985002	ASM3193268v1	GCA_031932685.1	GenBank	NCBI Prokaryotic Genome Annotation Pipeline (PGAP)	Contig	349638	2804008	2023-09-25	2732	PRJNA957538	SAMN34257152
Staphylococcus argenteus	strain: 22CHL-3048L	985002	ASM3193270v1	GCA_031932705.1	GenBank	NCBI Prokaryotic Genome Annotation Pipeline (PGAP)	Contig	140563	2744086	2023-09-25	2653	PRJNA957538	SAMN34257154
Staphylococcus argenteus	strain: 19CHL-8664D	985002	ASM3193272v1	GCA_031932725.1	GenBank	NCBI Prokaryotic Genome Annotation Pipeline (PGAP)	Contig	297335	2800129	2023-09-25	2746	PRJNA957538	SAMN34257150
Staphylococcus argenteus	strain: ArgPVL	985002	PDT001904162.1	GCA_032092315.1	GenBank	NCBI Prokaryotic Genome Annotation Pipeline (PGAP)	Contig	322966	2834399	2023-09-27	2762	PRJNA514245	SAMN11311881
Staphylococcus argenteus	strain: RIVM_M003546	985002	PDT001904075.1	GCA_032095715.1	GenBank	NCBI Prokaryotic Genome Annotation Pipeline (PGAP)	Contig	337542	3001527	2023-09-27	2938	PRJNA514245	SAMN24657173
Staphylococcus argenteus	strain: RIVM_M040163	985002	PDT001904073.1	GCA_032095735.1	GenBank	NCBI Prokaryotic Genome Annotation Pipeline (PGAP)	Contig	322774	2979785	2023-09-27	2892	PRJNA514245	SAMN24657183
Staphylococcus argenteus	strain: RIVM_M011864	985002	PDT001904074.1	GCA_032095775.1	GenBank	NCBI Prokaryotic Genome Annotation Pipeline (PGAP)	Contig	205667	3028787	2023-09-27	2942	PRJNA514245	SAMN24657174
Staphylococcus argenteus	strain: RIVM_M041166	985002	PDT001904072.1	GCA_032095815.1	GenBank	NCBI Prokaryotic Genome Annotation Pipeline (PGAP)	Contig	268576	2957754	2023-09-27	2857	PRJNA514245	SAMN24657184
Staphylococcus argenteus	strain: RIVM_M045471	985002	PDT001904071.1	GCA_032095835.1	GenBank	NCBI Prokaryotic Genome Annotation Pipeline (PGAP)	Contig	293219	2960014	2023-09-27	2858	PRJNA514245	SAMN24657185
Staphylococcus argenteus	strain: RIVM_M046211	985002	PDT001904070.1	GCA_032095875.1	GenBank	NCBI Prokaryotic Genome Annotation Pipeline (PGAP)	Contig	349091	2994526	2023-09-27	2913	PRJNA514245	SAMN24657186
Staphylococcus argenteus	strain: RIVM_M046343	985002	PDT001904069.1	GCA_032095975.1	GenBank	NCBI Prokaryotic Genome Annotation Pipeline (PGAP)	Contig	349294	3100639	2023-09-27	3024	PRJNA514245	SAMN24657187
Staphylococcus argenteus	strain: RIVM_M008822	985002	PDT001904067.1	GCA_032095995.1	GenBank	NCBI Prokaryotic Genome Annotation Pipeline (PGAP)	Contig	243445	2889811	2023-09-27	2787	PRJNA514245	SAMN24657189
Staphylococcus argenteus	strain: RIVM_M002983	985002	PDT001904068.1	GCA_032096015.1	GenBank	NCBI Prokaryotic Genome Annotation Pipeline (PGAP)	Contig	261226	2847565	2023-09-27	2751	PRJNA514245	SAMN24657188
Staphylococcus argenteus	strain: RIVM_M020832	985002	PDT001904065.1	GCA_032096035.1	GenBank	NCBI Prokaryotic Genome Annotation Pipeline (PGAP)	Contig	349741	3061170	2023-09-27	2962	PRJNA514245	SAMN24657191
Staphylococcus argenteus	strain: RIVM_M019208	985002	PDT001904066.1	GCA_032096055.1	GenBank	NCBI Prokaryotic Genome Annotation Pipeline (PGAP)	Contig	432360	2947463	2023-09-27	2816	PRJNA514245	SAMN24657190
Staphylococcus argenteus	strain: RIVM_M023607	985002	PDT001904064.1	GCA_032096175.1	GenBank	NCBI Prokaryotic Genome Annotation Pipeline (PGAP)	Contig	395649	3080141	2023-09-27	3011	PRJNA514245	SAMN24657192
Staphylococcus argenteus	strain: RIVM_M024573	985002	PDT001904062.1	GCA_032096195.1	GenBank	NCBI Prokaryotic Genome Annotation Pipeline (PGAP)	Contig	501464	2988625	2023-09-27	2850	PRJNA514245	SAMN24657193
Staphylococcus argenteus	strain: RIVM_M025118	985002	PDT001904063.1	GCA_032096215.1	GenBank	NCBI Prokaryotic Genome Annotation Pipeline (PGAP)	Contig	350312	3027084	2023-09-27	2971	PRJNA514245	SAMN24657175
Staphylococcus argenteus	strain: RIVM_M025002	985002	PDT001904061.1	GCA_032096235.1	GenBank	NCBI Prokaryotic Genome Annotation Pipeline (PGAP)	Contig	395649	3090526	2023-09-27	3020	PRJNA514245	SAMN24657194
Staphylococcus argenteus	strain: RIVM_M025618	985002	PDT001904059.1	GCA_032096325.1	GenBank	NCBI Prokaryotic Genome Annotation Pipeline (PGAP)	Contig	443548	2902652	2023-09-27	2769	PRJNA514245	SAMN24657196
Staphylococcus argenteus	strain: RIVM_M025606	985002	PDT001904060.1	GCA_032096355.1	GenBank	NCBI Prokaryotic Genome Annotation Pipeline (PGAP)	Contig	337416	3033944	2023-09-27	2970	PRJNA514245	SAMN24657195
Staphylococcus argenteus	strain: RIVM_M027397	985002	PDT001904058.1	GCA_032096395.1	GenBank	NCBI Prokaryotic Genome Annotation Pipeline (PGAP)	Contig	349804	3062042	2023-09-27	2962	PRJNA514245	SAMN24657197
Staphylococcus argenteus	strain: RIVM_M029687	985002	PDT001904057.1	GCA_032096415.1	GenBank	NCBI Prokaryotic Genome Annotation Pipeline (PGAP)	Contig	395716	3106715	2023-09-27	3029	PRJNA514245	SAMN24657198
Staphylococcus argenteus	strain: RIVM_M029794	985002	PDT001904056.1	GCA_032096435.1	GenBank	NCBI Prokaryotic Genome Annotation Pipeline (PGAP)	Contig	511636	2859484	2023-09-27	2707	PRJNA514245	SAMN24657199
Staphylococcus argenteus	strain: RIVM_M030565	985002	PDT001904055.1	GCA_032096455.1	GenBank	NCBI Prokaryotic Genome Annotation Pipeline (PGAP)	Contig	395789	3046109	2023-09-27	2960	PRJNA514245	SAMN24657200
Staphylococcus argenteus	strain: RIVM_M030644	985002	PDT001904054.1	GCA_032096475.1	GenBank	NCBI Prokaryotic Genome Annotation Pipeline (PGAP)	Contig	395477	3101604	2023-09-27	3024	PRJNA514245	SAMN24657201
Staphylococcus argenteus	strain: RIVM_M035744	985002	PDT001904053.1	GCA_032096555.1	GenBank	NCBI Prokaryotic Genome Annotation Pipeline (PGAP)	Contig	825305	2956459	2023-09-27	2822	PRJNA514245	SAMN24657202
Staphylococcus argenteus	strain: RIVM_M026823	985002	PDT001904052.1	GCA_032096615.1	GenBank	NCBI Prokaryotic Genome Annotation Pipeline (PGAP)	Contig	291223	3129096	2023-09-27	3058	PRJNA514245	SAMN24657176
Staphylococcus argenteus	strain: RIVM_M036020	985002	PDT001904051.1	GCA_032096635.1	GenBank	NCBI Prokaryotic Genome Annotation Pipeline (PGAP)	Contig	745740	3070738	2023-09-27	3000	PRJNA514245	SAMN24657203
Staphylococcus argenteus	strain: RIVM_M036044	985002	PDT001904050.1	GCA_032096655.1	GenBank	NCBI Prokaryotic Genome Annotation Pipeline (PGAP)	Contig	1694964	2923437	2023-09-27	2815	PRJNA514245	SAMN24657204
Staphylococcus argenteus	strain: RIVM_M036477	985002	PDT001904049.1	GCA_032096675.1	GenBank	NCBI Prokaryotic Genome Annotation Pipeline (PGAP)	Contig	385102	2989597	2023-09-27	2847	PRJNA514245	SAMN24657205
Staphylococcus argenteus	strain: RIVM_M036821	985002	PDT001904048.1	GCA_032096775.1	GenBank	NCBI Prokaryotic Genome Annotation Pipeline (PGAP)	Contig	395777	3060117	2023-09-27	2966	PRJNA514245	SAMN24657206
Staphylococcus argenteus	strain: RIVM_M037020	985002	PDT001904047.1	GCA_032096795.1	GenBank	NCBI Prokaryotic Genome Annotation Pipeline (PGAP)	Contig	386385	2988538	2023-09-27	2847	PRJNA514245	SAMN24657207
Staphylococcus argenteus	strain: RIVM_M037112	985002	PDT001904046.1	GCA_032096815.1	GenBank	NCBI Prokaryotic Genome Annotation Pipeline (PGAP)	Contig	395462	3000409	2023-09-27	2907	PRJNA514245	SAMN24657208
Staphylococcus argenteus	strain: RIVM_M038289	985002	PDT001904045.1	GCA_032096835.1	GenBank	NCBI Prokaryotic Genome Annotation Pipeline (PGAP)	Contig	395645	3060220	2023-09-27	2966	PRJNA514245	SAMN24657209
Staphylococcus argenteus	strain: RIVM_M040187	985002	PDT001904043.1	GCA_032096875.1	GenBank	NCBI Prokaryotic Genome Annotation Pipeline (PGAP)	Contig	389198	3001402	2023-09-27	2885	PRJNA514245	SAMN24657211
Staphylococcus argenteus	strain: RIVM_M038319	985002	PDT001904044.1	GCA_032096915.1	GenBank	NCBI Prokaryotic Genome Annotation Pipeline (PGAP)	Contig	840022	2998625	2023-09-27	2855	PRJNA514245	SAMN24657210
Staphylococcus argenteus	strain: RIVM_M031425	985002	PDT001904041.1	GCA_032097015.1	GenBank	NCBI Prokaryotic Genome Annotation Pipeline (PGAP)	Contig	462657	3104399	2023-09-27	3029	PRJNA514245	SAMN24657177
Staphylococcus argenteus	strain: RIVM_M041614	985002	PDT001904042.1	GCA_032097035.1	GenBank	NCBI Prokaryotic Genome Annotation Pipeline (PGAP)	Contig	308977	3111638	2023-09-27	3048	PRJNA514245	SAMN24657212
Staphylococcus argenteus	strain: RIVM_M042294	985002	PDT001904039.1	GCA_032097055.1	GenBank	NCBI Prokaryotic Genome Annotation Pipeline (PGAP)	Contig	426154	2761647	2023-09-27	2644	PRJNA514245	SAMN24657214
Staphylococcus argenteus	strain: RIVM_M042169	985002	PDT001904040.1	GCA_032097075.1	GenBank	NCBI Prokaryotic Genome Annotation Pipeline (PGAP)	Contig	337558	3053400	2023-09-27	2946	PRJNA514245	SAMN24657213
Staphylococcus argenteus	strain: RIVM_M042580	985002	PDT001904038.1	GCA_032097155.1	GenBank	NCBI Prokaryotic Genome Annotation Pipeline (PGAP)	Contig	339563	3026127	2023-09-27	2964	PRJNA514245	SAMN24657215
Staphylococcus argenteus	strain: RIVM_M042731	985002	PDT001904037.1	GCA_032097175.1	GenBank	NCBI Prokaryotic Genome Annotation Pipeline (PGAP)	Contig	202833	3053058	2023-09-27	2992	PRJNA514245	SAMN24657216
Staphylococcus argenteus	strain: RIVM_M044970	985002	PDT001904035.1	GCA_032097235.1	GenBank	NCBI Prokaryotic Genome Annotation Pipeline (PGAP)	Contig	343076	3130413	2023-09-27	3063	PRJNA514245	SAMN24657218
Staphylococcus argenteus	strain: RIVM_M043825	985002	PDT001904036.1	GCA_032097255.1	GenBank	NCBI Prokaryotic Genome Annotation Pipeline (PGAP)	Contig	409028	2995560	2023-09-27	2882	PRJNA514245	SAMN24657217
Staphylococcus argenteus	strain: RIVM_M046968	985002	PDT001904033.1	GCA_032097305.1	GenBank	NCBI Prokaryotic Genome Annotation Pipeline (PGAP)	Contig	343805	3009525	2023-09-27	2891	PRJNA514245	SAMN24657220
Staphylococcus argenteus	strain: RIVM_M046950	985002	PDT001904034.1	GCA_032097325.1	GenBank	NCBI Prokaryotic Genome Annotation Pipeline (PGAP)	Contig	395344	3043293	2023-09-27	2929	PRJNA514245	SAMN24657219
Staphylococcus argenteus	strain: RIVM_M083837	985002	PDT001904032.1	GCA_032097395.1	GenBank	NCBI Prokaryotic Genome Annotation Pipeline (PGAP)	Contig	395505	3122350	2023-09-27	3057	PRJNA514245	SAMN24657222
Staphylococcus argenteus	strain: RIVM_M085152	985002	PDT001904030.1	GCA_032097495.1	GenBank	NCBI Prokaryotic Genome Annotation Pipeline (PGAP)	Contig	386774	2973358	2023-09-27	2837	PRJNA514245	SAMN24657223
Staphylococcus argenteus	strain: RIVM_M085212	985002	PDT001904029.1	GCA_032097515.1	GenBank	NCBI Prokaryotic Genome Annotation Pipeline (PGAP)	Contig	178144	2936284	2023-09-27	2817	PRJNA514245	SAMN24657224
Staphylococcus argenteus	strain: RIVM_M031426	985002	PDT001904031.1	GCA_032097555.1	GenBank	NCBI Prokaryotic Genome Annotation Pipeline (PGAP)	Contig	395791	2989052	2023-09-27	2904	PRJNA514245	SAMN24657178
Staphylococcus argenteus	strain: RIVM_M087650	985002	PDT001904027.1	GCA_032097595.1	GenBank	NCBI Prokaryotic Genome Annotation Pipeline (PGAP)	Contig	186161	2966615	2023-09-27	2893	PRJNA514245	SAMN24657226
Staphylococcus argenteus	strain: RIVM_M087541	985002	PDT001904028.1	GCA_032097615.1	GenBank	NCBI Prokaryotic Genome Annotation Pipeline (PGAP)	Contig	205667	2973416	2023-09-27	2904	PRJNA514245	SAMN24657225
Staphylococcus argenteus	strain: RIVM_M088004	985002	PDT001904026.1	GCA_032097685.1	GenBank	NCBI Prokaryotic Genome Annotation Pipeline (PGAP)	Contig	161531	2966661	2023-09-27	2915	PRJNA514245	SAMN24657227
Staphylococcus argenteus	strain: RIVM_M040661	985002	PDT001904025.1	GCA_032097705.1	GenBank	NCBI Prokaryotic Genome Annotation Pipeline (PGAP)	Contig	340411	3001506	2023-09-27	2882	PRJNA514245	SAMN24657179
Staphylococcus argenteus	strain: RIVM_M040662	985002	PDT001904024.1	GCA_032097805.1	GenBank	NCBI Prokaryotic Genome Annotation Pipeline (PGAP)	Contig	443954	3001732	2023-09-27	2886	PRJNA514245	SAMN24657180
Staphylococcus argenteus	strain: RIVM_M043068	985002	PDT001904022.1	GCA_032097825.1	GenBank	NCBI Prokaryotic Genome Annotation Pipeline (PGAP)	Contig	349665	3027994	2023-09-27	2937	PRJNA514245	SAMN24657182
Staphylococcus argenteus	strain: RIVM_M042032	985002	PDT001904023.1	GCA_032097835.1	GenBank	NCBI Prokaryotic Genome Annotation Pipeline (PGAP)	Contig	395577	3042325	2023-09-27	2931	PRJNA514245	SAMN24657181
Staphylococcus argenteus	isolate: 03	985002	PDT001904021.1	GCA_032097885.1	GenBank	NCBI Prokaryotic Genome Annotation Pipeline (PGAP)	Contig	200420	2732839	2023-09-27	2615	PRJNA514245	SAMN12644787
Staphylococcus argenteus	isolate: 04	985002	PDT001904020.1	GCA_032097905.1	GenBank	NCBI Prokaryotic Genome Annotation Pipeline (PGAP)	Contig	197873	2732748	2023-09-27	2615	PRJNA514245	SAMN12644788
Staphylococcus argenteus	isolate: Sarg_D2	985002	PDT001904019.1	GCA_032097925.1	GenBank	NCBI Prokaryotic Genome Annotation Pipeline (PGAP)	Contig	73515	2905395	2023-09-27	2807	PRJNA514245	SAMEA7699213
Staphylococcus argenteus	isolate: Sarg_D1	985002	PDT001904018.1	GCA_032097985.1	GenBank	NCBI Prokaryotic Genome Annotation Pipeline (PGAP)	Contig	67936	2904886	2023-09-27	2801	PRJNA514245	SAMEA7699212
Staphylococcus argenteus	isolate: Sarg_C2	985002	PDT001904017.1	GCA_032098005.1	GenBank	NCBI Prokaryotic Genome Annotation Pipeline (PGAP)	Contig	50034	2861638	2023-09-27	2772	PRJNA514245	SAMEA7699211
Staphylococcus argenteus	isolate: Sarg_C1	985002	PDT001904016.1	GCA_032098075.1	GenBank	NCBI Prokaryotic Genome Annotation Pipeline (PGAP)	Contig	191623	3028163	2023-09-27	2928	PRJNA514245	SAMEA7699210
Staphylococcus argenteus	isolate: Sarg_A1	985002	PDT001904014.1	GCA_032098105.1	GenBank	NCBI Prokaryotic Genome Annotation Pipeline (PGAP)	Contig	129716	2820505	2023-09-27	2715	PRJNA514245	SAMEA7699208
Staphylococcus argenteus	isolate: Sarg_B1	985002	PDT001904015.1	GCA_032098125.1	GenBank	NCBI Prokaryotic Genome Annotation Pipeline (PGAP)	Contig	124081	2915245	2023-09-27	2809	PRJNA514245	SAMEA7699209
Staphylococcus argenteus	strain: JH5340	985002	PDT001903973.1	GCA_032099305.1	GenBank	NCBI Prokaryotic Genome Annotation Pipeline (PGAP)	Contig	462848	2846185	2023-09-27	2741	PRJNA514245	SAMD00276352
Staphylococcus argenteus	strain: JH5333	985002	PDT001903969.1	GCA_032099425.1	GenBank	NCBI Prokaryotic Genome Annotation Pipeline (PGAP)	Contig	362651	2858274	2023-09-27	2759	PRJNA514245	SAMD00276348
Staphylococcus argenteus	isolate: Not Avaliable, strain: Not Avaliable	985002	PDT001961784.1	GCA_033139005.1	GenBank	NCBI Prokaryotic Genome Annotation Pipeline (PGAP)	Contig	369921	2919376	2023-10-30	2817	PRJNA514245	SAMEA114041018
Staphylococcus argenteus	isolate: Colony, strain: argenteus	985002	PDT001962227.1	GCA_033151035.1	GenBank	NCBI Prokaryotic Genome Annotation Pipeline (PGAP)	Contig	371168	2804061	2023-10-31	2730	PRJNA514245	SAMN38010804
Staphylococcus argenteus	isolate: Not Avaliable, strain: Not Avaliable	985002	PDT001961692.1	GCA_033169815.1	GenBank	NCBI Prokaryotic Genome Annotation Pipeline (PGAP)	Contig	353293	2988456	2023-10-31	2896	PRJNA514245	SAMEA114040914
Staphylococcus argenteus	isolate: S.190725.00092	985002	PDT002007779.1	GCA_033958845.1	GenBank	NCBI Prokaryotic Genome Annotation Pipeline (PGAP)	Contig	337418	2970773	2023-11-27	2870	PRJNA514245	SAMN20960429
Staphylococcus argenteus	strain: SNUBHSAr1	985002	ASM3504085v1	GCA_035040855.1	GenBank	NCBI Prokaryotic Genome Annotation Pipeline (PGAP)	Scaffold	490846	2797344	2024-01-03	2729	PRJNA1039531	SAMN38109731
Staphylococcus argenteus	strain: SNUBHSAr2	985002	ASM3504087v1	GCA_035040875.1	GenBank	NCBI Prokaryotic Genome Annotation Pipeline (PGAP)	Scaffold	720596	2740341	2024-01-03	2652	PRJNA1039531	SAMN38109732
Staphylococcus argenteus	strain: AF4223	985002	ASM3663241v1	GCA_036632415.1	GenBank	NCBI Prokaryotic Genome Annotation Pipeline (PGAP)	Contig	304970	2727158	2024-02-15	2623	PRJNA916909	SAMN32513174
Staphylococcus argenteus	strain: AF4222	985002	ASM3663244v1	GCA_036632445.1	GenBank	NCBI Prokaryotic Genome Annotation Pipeline (PGAP)	Contig	462657	2710698	2024-02-15	2598	PRJNA916909	SAMN32513173
Staphylococcus argenteus	strain: 057408_SL158	985002	ASM3806996v1	GCA_038069965.1	GenBank		Contig	1439744	2782003	2024-04-11		PRJNA1093472	SAMN40655933
Staphylococcus argenteus	strain: 057436_SL180	985002	ASM3806997v1	GCA_038069975.1	GenBank		Contig	721213	2779911	2024-04-11		PRJNA1093472	SAMN40655949
Staphylococcus argenteus	strain: 057426_SL169	985002	ASM3807002v1	GCA_038070025.1	GenBank		Contig	1439513	2781819	2024-04-11		PRJNA1093472	SAMN40655943
Staphylococcus argenteus	strain: Dubai-30	985002	ASM3810493v1	GCA_038104935.1	GenBank	NCBI Prokaryotic Genome Annotation Pipeline (PGAP)	Complete Genome	2793661	2793661	2024-04-15	2703	PRJNA1092990	SAMN40643811
Staphylococcus argenteus	strain: Dubai-25	985002	ASM3810690v1	GCA_038106905.1	GenBank	NCBI Prokaryotic Genome Annotation Pipeline (PGAP)	Complete Genome	2834926	2834926	2024-04-15	2768	PRJNA1092990	SAMN40643810
Staphylococcus argenteus	strain: AB025	985002	ASM4070535v1	GCA_040705355.1	GenBank	NCBI Prokaryotic Genome Annotation Pipeline (PGAP)	Contig	617436	2810101	2024-07-14	2742	PRJNA1131951	SAMN42327494
Staphylococcus argenteus	strain: 3688STDY6125063	985002	17175_3#15	GCA_900126525.1	GenBank	Annotation submitted by SC	Contig	1437245	2831843	2016-11-27	2699	PRJEB9575	SAMEA3449071
Staphylococcus argenteus	strain: 3688STDY6125065	985002	17175_3#17	GCA_900126545.1	GenBank	Annotation submitted by SC	Contig	1047040	2797807	2016-11-27	2647	PRJEB9575	SAMEA3449073
Staphylococcus argenteus	strain: 3688STDY6125064	985002	17175_3#16	GCA_900126555.1	GenBank	Annotation submitted by SC	Contig	2448318	2794875	2016-11-27	2651	PRJEB9575	SAMEA3449072
Staphylococcus argenteus	strain: 3688STDY6125066	985002	17175_3#18	GCA_900126565.1	GenBank	Annotation submitted by SC	Contig	1473266	2832310	2016-11-27	2708	PRJEB9575	SAMEA3449074
Staphylococcus argenteus	strain: 3688STDY6125070	985002	17175_3#22	GCA_900126585.1	GenBank	Annotation submitted by SC	Contig	1439200	2768511	2016-11-27	2601	PRJEB9575	SAMEA3449078
Staphylococcus argenteus	strain: 3688STDY6125071	985002	17175_3#23	GCA_900126595.1	GenBank	Annotation submitted by SC	Contig	1388455	2745127	2016-11-27	2584	PRJEB9575	SAMEA3449079
Staphylococcus argenteus	strain: 3688STDY6125072	985002	17175_3#24	GCA_900126605.1	GenBank	Annotation submitted by SC	Contig	1434463	2832032	2016-11-27	2708	PRJEB9575	SAMEA3449080
Staphylococcus argenteus	strain: 3688STDY6125074	985002	17175_3#26	GCA_900126615.1	GenBank	Annotation submitted by SC	Scaffold	854608	2936159	2016-11-27	2845	PRJEB9575	SAMEA3449082
Staphylococcus argenteus	strain: 3688STDY6125076	985002	17175_3#28	GCA_900126625.1	GenBank	Annotation submitted by SC	Contig	1387213	2758002	2016-11-27	2603	PRJEB9575	SAMEA3449084
Staphylococcus argenteus	strain: 3688STDY6125078	985002	17175_3#30	GCA_900126645.1	GenBank	Annotation submitted by SC	Scaffold	1061664	2765304	2016-11-27	2598	PRJEB9575	SAMEA3449086
Staphylococcus argenteus	strain: 3688STDY6125079	985002	17175_3#31	GCA_900126655.1	GenBank	Annotation submitted by SC	Contig	523706	2789089	2016-11-27	2641	PRJEB9575	SAMEA3449087
Staphylococcus argenteus	strain: 3688STDY6125080	985002	17175_3#32	GCA_900126665.1	GenBank	Annotation submitted by SC	Contig	2488363	2797558	2016-11-27	2651	PRJEB9575	SAMEA3449088
Staphylococcus argenteus	strain: 3688STDY6125081	985002	17175_3#33	GCA_900126675.1	GenBank	Annotation submitted by SC	Scaffold	1048470	2795712	2016-11-27	2650	PRJEB9575	SAMEA3449089
Staphylococcus argenteus	strain: 3688STDY6125083	985002	17175_3#35	GCA_900126685.1	GenBank	Annotation submitted by SC	Contig	1064482	2764817	2016-11-27	2600	PRJEB9575	SAMEA3449091
Staphylococcus argenteus	strain: 3688STDY6125084	985002	17175_3#36	GCA_900126695.1	GenBank	Annotation submitted by SC	Scaffold	1409278	2806784	2016-11-27	2664	PRJEB9575	SAMEA3449092
Staphylococcus argenteus	strain: 3688STDY6125087	985002	17175_3#39	GCA_900126705.1	GenBank	Annotation submitted by SC	Contig	1067031	2767586	2016-11-27	2601	PRJEB9575	SAMEA3449095
Staphylococcus argenteus	strain: 3688STDY6125090	985002	17175_3#42	GCA_900126725.1	GenBank	Annotation submitted by SC	Contig	1062436	2813066	2016-11-27	2666	PRJEB9575	SAMEA3449098
Staphylococcus argenteus	strain: 3688STDY6125093	985002	17175_3#45	GCA_900126735.1	GenBank	Annotation submitted by SC	Contig	1409367	2809013	2016-11-27	2661	PRJEB9575	SAMEA3449101
Staphylococcus argenteus	strain: 3688STDY6125100	985002	17175_3#46	GCA_900126745.1	GenBank	Annotation submitted by SC	Contig	1452534	2826438	2016-11-27	2692	PRJEB9575	SAMEA3449102
Staphylococcus argenteus	strain: 3688STDY6125105	985002	17175_3#51	GCA_900126775.1	GenBank	Annotation submitted by SC	Contig	1433970	2833692	2016-11-27	2716	PRJEB9575	SAMEA3449107
Staphylococcus argenteus	strain: 3688STDY6125106	985002	17175_3#52	GCA_900126785.1	GenBank	Annotation submitted by SC	Contig	1062921	2724868	2016-11-27	2539	PRJEB9575	SAMEA3449108
Staphylococcus argenteus	strain: 3688STDY6125108	985002	17175_3#54	GCA_900126795.1	GenBank	Annotation submitted by SC	Contig	1044308	2807574	2016-11-27	2661	PRJEB9575	SAMEA3449110
Staphylococcus argenteus	strain: 3688STDY6125109	985002	17175_3#55	GCA_900126805.1	GenBank	Annotation submitted by SC	Scaffold	1022512	2826702	2016-11-27	2695	PRJEB9575	SAMEA3449111
Staphylococcus argenteus	strain: 3688STDY6125110	985002	17175_3#56	GCA_900126815.1	GenBank	Annotation submitted by SC	Contig	1047091	2795851	2016-11-27	2649	PRJEB9575	SAMEA3449112
Staphylococcus argenteus	strain: 3688STDY6125111	985002	17175_3#57	GCA_900126825.1	GenBank	Annotation submitted by SC	Contig	1439963	2834528	2016-11-27	2710	PRJEB9575	SAMEA3449113
Staphylococcus argenteus	strain: 3688STDY6125112	985002	17175_3#58	GCA_900126835.1	GenBank	Annotation submitted by SC	Scaffold	1048616	2752825	2016-11-27	2579	PRJEB9575	SAMEA3449114
Staphylococcus argenteus	strain: 3688STDY6125115	985002	17175_3#61	GCA_900126855.1	GenBank	Annotation submitted by SC	Contig	1048529	2797202	2016-11-27	2656	PRJEB9575	SAMEA3449117
Staphylococcus argenteus	strain: 3688STDY6125118	985002	17175_3#64	GCA_900126865.1	GenBank	Annotation submitted by SC	Contig	1022535	2879047	2016-11-27	2775	PRJEB9575	SAMEA3449120
Staphylococcus argenteus	strain: 3688STDY6125116	985002	17175_3#62	GCA_900126875.1	GenBank	Annotation submitted by SC	Scaffold	1452901	2852139	2016-11-27	2735	PRJEB9575	SAMEA3449118
Staphylococcus argenteus	strain: 3688STDY6125117	985002	17175_3#63	GCA_900126885.1	GenBank	Annotation submitted by SC	Scaffold	786362	2796345	2016-11-27	2649	PRJEB9575	SAMEA3449119
Staphylococcus argenteus	strain: 3688STDY6125119	985002	17175_3#65	GCA_900126895.1	GenBank	Annotation submitted by SC	Contig	1395909	2790215	2016-11-27	2644	PRJEB9575	SAMEA3449121
Staphylococcus argenteus	strain: 3688STDY6125120	985002	17175_3#66	GCA_900126905.1	GenBank	Annotation submitted by SC	Contig	1022413	2845109	2016-11-27	2718	PRJEB9575	SAMEA3449122
Staphylococcus argenteus	strain: 3688STDY6125121	985002	17175_3#67	GCA_900126915.1	GenBank	Annotation submitted by SC	Contig	1430432	2804868	2016-11-27	2661	PRJEB9575	SAMEA3449123
Staphylococcus argenteus	strain: 3688STDY6125125	985002	17175_3#71	GCA_900126935.1	GenBank	Annotation submitted by SC	Scaffold	1051884	2792352	2016-11-27	2644	PRJEB9575	SAMEA3449127
Staphylococcus argenteus	strain: 3688STDY6125126	985002	17175_3#72	GCA_900126945.1	GenBank	Annotation submitted by SC	Scaffold	1440578	2840099	2016-11-27	2715	PRJEB9575	SAMEA3449128
Staphylococcus argenteus	strain: 3688STDY6125127	985002	17175_3#73	GCA_900126955.1	GenBank	Annotation submitted by SC	Contig	551775	2744518	2016-11-27	2564	PRJEB9575	SAMEA3449129
Staphylococcus argenteus	strain: 3688STDY6125128	985002	17175_3#74	GCA_900126965.1	GenBank	Annotation submitted by SC	Contig	1400775	2753971	2016-11-27	2593	PRJEB9575	SAMEA3449130
Staphylococcus argenteus	strain: 3688STDY6125130	985002	17175_3#76	GCA_900126975.1	GenBank	Annotation submitted by SC	Contig	964956	2753728	2016-11-27	2585	PRJEB9575	SAMEA3449132
Staphylococcus argenteus	strain: 3688STDY6125131	985002	17175_3#77	GCA_900126985.1	GenBank	Annotation submitted by SC	Contig	1032061	2792374	2016-11-27	2654	PRJEB9575	SAMEA3449133
Staphylococcus argenteus	strain: 3688STDY6125132	985002	17175_3#78	GCA_900126995.1	GenBank	Annotation submitted by SC	Contig	1403891	2789188	2016-11-27	2653	PRJEB9575	SAMEA3449134
Staphylococcus argenteus	strain: 3688STDY6125133	985002	17175_3#79	GCA_900127005.1	GenBank	Annotation submitted by SC	Scaffold	1033702	2699851	2016-11-27	2525	PRJEB9575	SAMEA3449135
Staphylococcus argenteus	strain: 3688STDY6125134	985002	17175_3#80	GCA_900127025.1	GenBank	Annotation submitted by SC	Scaffold	637633	2752699	2016-11-27	2576	PRJEB9575	SAMEA3449136
Staphylococcus argenteus	strain: 3688STDY6125135	985002	17175_3#81	GCA_900127035.1	GenBank	Annotation submitted by SC	Contig	1403132	2783792	2016-11-27	2647	PRJEB9575	SAMEA3449137
Staphylococcus argenteus	strain: 3688STDY6125136	985002	17175_3#82	GCA_900127045.1	GenBank	Annotation submitted by SC	Contig	1051931	2752527	2016-11-27	2579	PRJEB9575	SAMEA3449138
Staphylococcus argenteus	strain: 3688STDY6125137	985002	17175_3#83	GCA_900127055.1	GenBank	Annotation submitted by SC	Contig	800132	2772350	2016-11-27	2630	PRJEB9575	SAMEA3449139
Staphylococcus argenteus	strain: 3688STDY6125139	985002	17175_3#85	GCA_900127065.1	GenBank	Annotation submitted by SC	Contig	1360128	2714919	2016-11-27	2554	PRJEB9575	SAMEA3449141
Staphylococcus argenteus	strain: 3688STDY6125138	985002	17175_3#84	GCA_900127075.1	GenBank	Annotation submitted by SC	Contig	1094344	2752581	2016-11-27	2583	PRJEB9575	SAMEA3449140
Staphylococcus argenteus	strain: 3688STDY6125140	985002	17175_3#86	GCA_900127085.1	GenBank	Annotation submitted by SC	Contig	1050410	2794535	2016-11-27	2653	PRJEB9575	SAMEA3449142
Staphylococcus argenteus	strain: 3688STDY6125143	985002	17175_3#89	GCA_900127115.1	GenBank	Annotation submitted by SC	Contig	1416643	2800762	2016-11-27	2668	PRJEB9575	SAMEA3449145
Staphylococcus argenteus	strain: 3688STDY6124978	985002	17138_2#19	GCA_900127675.1	GenBank	Annotation submitted by SC	Scaffold	1452914	2852752	2016-11-27	2736	PRJEB9575	SAMEA3448988
Staphylococcus argenteus	strain: 3688STDY6124917	985002	17175_2#45	GCA_900128025.1	GenBank	Annotation submitted by SC	Contig	551791	2751681	2016-11-27	2573	PRJEB9575	SAMEA3448927
Staphylococcus argenteus	strain: 3688STDY6125062	985002	17175_3#14	GCA_900128145.1	GenBank	Annotation submitted by SC	Contig	1049310	2788778	2016-11-27	2634	PRJEB9575	SAMEA3449070
Staphylococcus argenteus	strain: 3688STDY6125067	985002	17175_3#19	GCA_900128155.1	GenBank	Annotation submitted by SC	Contig	1046971	2795847	2016-11-27	2645	PRJEB9575	SAMEA3449075
Staphylococcus argenteus	strain: 3688STDY6125068	985002	17175_3#20	GCA_900128165.1	GenBank	Annotation submitted by SC	Contig	1436216	2829190	2016-11-27	2692	PRJEB9575	SAMEA3449076
Staphylococcus argenteus	strain: 3688STDY6125069	985002	17175_3#21	GCA_900128175.1	GenBank	Annotation submitted by SC	Contig	1088597	2722724	2016-11-27	2554	PRJEB9575	SAMEA3449077
Staphylococcus argenteus	strain: 3688STDY6125073	985002	17175_3#25	GCA_900128185.1	GenBank	Annotation submitted by SC	Contig	1044179	2794893	2016-11-27	2643	PRJEB9575	SAMEA3449081
Staphylococcus argenteus	strain: 3688STDY6125075	985002	17175_3#27	GCA_900128195.1	GenBank	Annotation submitted by SC	Contig	1434434	2833122	2016-11-27	2708	PRJEB9575	SAMEA3449083
Staphylococcus argenteus	strain: 3688STDY6125077	985002	17175_3#29	GCA_900128205.1	GenBank	Annotation submitted by SC	Contig	1434434	2832040	2016-11-27	2708	PRJEB9575	SAMEA3449085
Staphylococcus argenteus	strain: 3688STDY6125082	985002	17175_3#34	GCA_900128215.1	GenBank	Annotation submitted by SC	Scaffold	1046858	2785340	2016-11-27	2638	PRJEB9575	SAMEA3449090
Staphylococcus argenteus	strain: 3688STDY6125085	985002	17175_3#37	GCA_900128225.1	GenBank	Annotation submitted by SC	Contig	1106785	2759313	2016-11-27	2598	PRJEB9575	SAMEA3449093
Staphylococcus argenteus	strain: 3688STDY6125086	985002	17175_3#38	GCA_900128235.1	GenBank	Annotation submitted by SC	Contig	1051800	2795586	2016-11-27	2649	PRJEB9575	SAMEA3449094
Staphylococcus argenteus	strain: 3688STDY6125088	985002	17175_3#40	GCA_900128245.1	GenBank	Annotation submitted by SC	Contig	1060173	2812567	2016-11-27	2666	PRJEB9575	SAMEA3449096
Staphylococcus argenteus	strain: 3688STDY6125089	985002	17175_3#41	GCA_900128255.1	GenBank	Annotation submitted by SC	Contig	1397558	2795091	2016-11-27	2650	PRJEB9575	SAMEA3449097
Staphylococcus argenteus	strain: 3688STDY6125091	985002	17175_3#43	GCA_900128265.1	GenBank	Annotation submitted by SC	Contig	2449619	2797058	2016-11-27	2654	PRJEB9575	SAMEA3449099
Staphylococcus argenteus	strain: 3688STDY6125092	985002	17175_3#44	GCA_900128275.1	GenBank	Annotation submitted by SC	Contig	1051692	2795865	2016-11-27	2648	PRJEB9575	SAMEA3449100
Staphylococcus argenteus	strain: 3688STDY6125113	985002	17175_3#59	GCA_900128325.1	GenBank	Annotation submitted by SC	Contig	1424237	2823216	2016-11-27	2686	PRJEB9575	SAMEA3449115
Staphylococcus argenteus	strain: 3688STDY6125114	985002	17175_3#60	GCA_900128335.1	GenBank	Annotation submitted by SC	Contig	1050409	2794618	2016-11-27	2651	PRJEB9575	SAMEA3449116
Staphylococcus argenteus	strain: 3688STDY6125122	985002	17175_3#68	GCA_900128345.1	GenBank	Annotation submitted by SC	Contig	1062005	2810622	2016-11-27	2665	PRJEB9575	SAMEA3449124
Staphylococcus argenteus	strain: 3688STDY6125123	985002	17175_3#69	GCA_900128355.1	GenBank	Annotation submitted by SC	Contig	1005084	2843565	2016-11-27	2709	PRJEB9575	SAMEA3449125
Staphylococcus argenteus	strain: 3688STDY6125124	985002	17175_3#70	GCA_900128365.1	GenBank	Annotation submitted by SC	Scaffold	1047871	2794601	2016-11-27	2648	PRJEB9575	SAMEA3449126
Staphylococcus argenteus	strain: 3688STDY6125129	985002	17175_3#75	GCA_900128385.1	GenBank	Annotation submitted by SC	Contig	698532	2728502	2016-11-27	2548	PRJEB9575	SAMEA3449131
Staphylococcus argenteus	strain: 2588STDY5962135	985002	14672_5#58	GCA_900128605.1	GenBank	Annotation submitted by SC	Scaffold	463341	2750893	2016-12-03	2592	PRJEB1915	SAMEA2710365
Staphylococcus argenteus	strain: 2588STDY5890733	985002	14324_3#50	GCA_900128615.1	GenBank	Annotation submitted by SC	Scaffold	218749	2801874	2016-11-27	2653	PRJEB1915	SAMEA2662160
Staphylococcus argenteus	strain: 2588STDY5890661	985002	14355_3#74	GCA_900128625.1	GenBank	Annotation submitted by SC	Scaffold	1661482	2753016	2016-12-03	2579	PRJEB1915	SAMEA2661974
Staphylococcus argenteus	strain: 2588STDY5890629	985002	14355_3#43	GCA_900128635.1	GenBank	Annotation submitted by SC	Scaffold	389439	2790442	2016-11-27	2636	PRJEB1915	SAMEA2662140
Staphylococcus argenteus	strain: 2588STDY5890708	985002	14324_3#25	GCA_900128645.1	GenBank	Annotation submitted by SC	Scaffold	749404	2804229	2016-11-27	2655	PRJEB1915	SAMEA2662088
Staphylococcus argenteus	strain: 2588STDY5890701	985002	14324_3#19	GCA_900128655.1	GenBank	Annotation submitted by SC	Contig	2093111	2721740	2016-12-03	2546	PRJEB1915	SAMEA2662072
Staphylococcus argenteus	strain: 2588STDY5890798	985002	14324_2#20	GCA_900128665.1	GenBank	Annotation submitted by SC	Scaffold	234515	2755524	2016-12-03	2598	PRJEB1915	SAMEA2662127
Staphylococcus argenteus	strain: 2588STDY5763869	985002	12971_2#32	GCA_900128675.1	GenBank	Annotation submitted by SC	Scaffold	352918	2793321	2016-11-27	2642	PRJEB1915	SAMEA2445518
Staphylococcus argenteus	strain: 2588STDY5890811	985002	14520_1#13	GCA_900128685.1	GenBank	Annotation submitted by SC	Scaffold	543745	2734583	2016-12-03	2556	PRJEB1915	SAMEA2662162
Staphylococcus argenteus	strain: 2588STDY5890934	985002	14324_2#71	GCA_900128695.1	GenBank	Annotation submitted by SC	Scaffold	358972	2714366	2016-11-27	2528	PRJEB1915	SAMEA2662315
Staphylococcus argenteus	strain: 2588STDY5890732	985002	14324_3#49	GCA_900128705.1	GenBank	Annotation submitted by SC	Scaffold	593199	2804480	2016-11-27	2656	PRJEB1915	SAMEA2662156
Staphylococcus argenteus	strain: 2588STDY5890910	985002	14324_2#63	GCA_900128715.1	GenBank	Annotation submitted by SC	Scaffold	415724	2774151	2016-12-03	2632	PRJEB1915	SAMEA2662291
Staphylococcus argenteus	isolate: H1955	985002	H1955	GCA_900183725.1	GenBank		Scaffold	24662	2802470	2017-06-30		PRJEB20633	SAMEA104034172
Staphylococcus argenteus	isolate: M4185	985002	M4185	GCA_900183735.1	GenBank		Scaffold	21949	2739680	2017-06-30		PRJEB20633	SAMEA104034171
Staphylococcus argenteus	isolate: H1864	985002	H1864	GCA_900183745.1	GenBank		Scaffold	28853	2981617	2017-06-30		PRJEB20633	SAMEA104034167
Staphylococcus argenteus	isolate: M4146	985002	M4146	GCA_900183755.1	GenBank		Scaffold	34534	2741032	2017-06-30		PRJEB20633	SAMEA104034169
Staphylococcus argenteus	isolate: O-3	985002	O-3	GCA_900183765.1	GenBank		Scaffold	56223	2795991	2017-06-30		PRJEB20633	SAMEA104034158
Staphylococcus argenteus	isolate: H1604	985002	H1604	GCA_900183775.1	GenBank		Scaffold	27376	2834490	2017-06-30		PRJEB20633	SAMEA104034165
Staphylococcus argenteus	isolate: H2179	985002	H2179	GCA_900183785.1	GenBank		Contig	184945	2783881	2017-06-30		PRJEB20633	SAMEA104034175
Staphylococcus argenteus	isolate: O-4	985002	O-4	GCA_900183795.1	GenBank		Scaffold	41025	2801108	2017-06-30		PRJEB20633	SAMEA104034159
Staphylococcus argenteus	isolate: O-9	985002	O-9	GCA_900183805.1	GenBank		Scaffold	26575	2799217	2017-06-30		PRJEB20633	SAMEA104034162
Staphylococcus argenteus	isolate: H1540	985002	H1540	GCA_900183815.1	GenBank		Scaffold	73436	2825755	2017-06-30		PRJEB20633	SAMEA104034164
Staphylococcus argenteus	isolate: H1826	985002	H1826	GCA_900183825.1	GenBank		Scaffold	74148	2817035	2017-06-30		PRJEB20633	SAMEA104034166
Staphylococcus argenteus	isolate: M5200	985002	M5200	GCA_900183835.1	GenBank		Contig	251949	2787948	2017-06-30		PRJEB20633	SAMEA104034178
Staphylococcus argenteus	isolate: M4611	985002	M4611	GCA_900183845.1	GenBank		Contig	173548	2778325	2017-06-30		PRJEB20633	SAMEA104034174
Staphylococcus argenteus	isolate: O-10	985002	O-10	GCA_900183855.1	GenBank		Scaffold	23825	2760190	2017-06-30		PRJEB20633	SAMEA104034163
Staphylococcus argenteus	isolate: O-1	985002	O-1	GCA_900183865.1	GenBank		Scaffold	68968	2809730	2017-06-30		PRJEB20633	SAMEA104034156
Staphylococcus argenteus	isolate: M4148	985002	M4148	GCA_900183875.1	GenBank		Scaffold	36614	2739502	2017-06-30		PRJEB20633	SAMEA104034170
Staphylococcus argenteus	isolate: M4528	985002	M4528	GCA_900183885.1	GenBank		Contig	79581	2760910	2017-06-30		PRJEB20633	SAMEA104034173
Staphylococcus argenteus	isolate: O-5	985002	O-5	GCA_900183895.1	GenBank		Scaffold	63599	2789897	2017-06-30		PRJEB20633	SAMEA104034160
Staphylococcus argenteus	isolate: D7903	985002	D7903	GCA_900183905.1	GenBank		Contig	266367	2771197	2017-06-30		PRJEB20633	SAMEA104034176
Staphylococcus argenteus	isolate: M5219	985002	M5219	GCA_900183915.1	GenBank		Contig	510118	2787944	2017-06-30		PRJEB20633	SAMEA104034177
Staphylococcus argenteus	isolate: M4143	985002	M4143	GCA_900183925.1	GenBank		Scaffold	117231	2740280	2017-06-30		PRJEB20633	SAMEA104034168
Staphylococcus argenteus	isolate: M5224	985002	M5224	GCA_900183935.1	GenBank		Contig	189813	2791019	2017-06-30		PRJEB20633	SAMEA104034179
Staphylococcus argenteus	isolate: O-6	985002	O-6	GCA_900183945.1	GenBank		Scaffold	78766	2796422	2017-06-30		PRJEB20633	SAMEA104034161
Staphylococcus argenteus	isolate: M3040	985002	M3040	GCA_900183955.1	GenBank		Scaffold	163216	2914223	2017-06-30		PRJEB20633	SAMEA104034155
Staphylococcus argenteus	isolate: O-2	985002	O-2	GCA_900183965.1	GenBank		Scaffold	61718	2809203	2017-06-30		PRJEB20633	SAMEA104034157
Staphylococcus argenteus	strain: NCTC13711	985002	43781_H01	GCA_900457475.1	GenBank	Annotation submitted by SC	Contig	2769763	2794616	2018-08-01	2629	PRJEB6403	SAMEA3724094
Staphylococcus argenteus	isolate: MGYG-HGUT-02548	985002	UHGG_MGYG-HGUT-02548	GCA_902388265.1	GenBank		Contig	76927	2783391	2019-08-16		PRJEB33885	SAMEA5852053
Staphylococcus argenteus	isolate: 20S00001-1_long	985002	20S00001_1_unicycler	GCA_927312875.1	GenBank		Complete Genome	2708011	2708011	2022-02-02		PRJEB49835	SAMEA10885804
