# Supplementary material for: Prevalence and genomic insights into type III-A CRISPR-Cas system acquisition in global Staphylococcus argenteus strains
Source: Front Cell Infect Microbiol. 2025 Jul 28;15:1644286. doi: 10.3389/fcimb.2025.1644286 (PMC12336165; doi:10.3389/fcimb.2025.1644286)
Supplement: Supplementary file 2 [file Table2.xlsx]

## Sheet: Sheet1
Supplementary Table 2. Repeat sequences and spacer arrangements of CRISPR-Cas-positive S. argenteus isolates.
Strains	CRISPR1		CRISPR2
	repeats	spacers arrangements	repeats	spacers arrangements
LBSA043	TGATCGATAACTACCCCGAAGAATAGGGGACGAGAAC	SAA26-27-25-5-6	NATTCGATAANTACCCCGAAGAANAGGGGACGANAAC	SAB11-12-2-3-4
NS2714	TGATCGATAACTACCCCGAAGAATAGGGGACGAGAAC	SAA26-27-25-5-6	NATTCGATAANTACCCCGAAGAANAGGGGACGANAAC	SAB11-12-2-3-4
BAL1935	TGATCGATAACTACCCCGAAGAATAGGGGACGAGAAC	SAA26-27-25-5-6	NATTCGATAANTACCCCGAAGAANAGGGGACGANAAC	SAB11-12-2-3-4
BAL1928	TGATCGATAACTACCCCGAAGAATAGGGGACGAGAAC	SAA26-27-25-5-6	NATTCGATAANTACCCCGAAGAANAGGGGACGANAAC	SAB11-12-2-3-4
BAL1945	TGATCGATAACTACCCCGAAGAATAGGGGACGAGAAC	SAA26-27-25-5-6	NATTCGATAANTACCCCGAAGAANAGGGGACGANAAC	SAB11-12-2-3-4
NS425	TGATCGATAACTACCCCGAAGAATAGGGGACGAGAAC	SAA26-6	NATTCGATAANTACCCCGAAGAANAGGGGACGANAAC	SAB11-2-3-4
BC15-02467	TGATCGATAACTACCCCGAAGAATAGGGGACGAGAAC	SAA26-6	NATTCGATAANTACCCCGAAGAANAGGGGACGANAAC	SAB11-2-3-4
1D-1902	TGATCGATAACTACCCCGAAGAATAGGGGACGAGAAC	SAA26-27-25-5-6	NATTCGATAANTACCCCGAAGAANAGGGGACGANAAC	SAB11-12-2-3-4
1D-1445	TGATCGATAACTACCCCGAAGAATAGGGGACGAGAAC	SAA26-6	NATTCGATAANTACCCCGAAGAANAGGGGACGANAAC	SAB11-12-2-3-4
1D-304	TGATCGATAACTACCCCGAAGAATAGGGGACGAGAAC	SAA26-27-25-5-6	NATTCGATAANTACCCCGAAGAANAGGGGACGANAAC	SAB11-12-2-3-4
CFSA15SA062	TGATCGATAACTACCCCGAAGAATAGGGGACGAGAAC	SAA26-27-25-5-6	NATTCGATAANTACCCCGAAGAANAGGGGACGANAAC	SAB12-2-3-4
M911850	TGATCGATAACTACCCCGAAGAATAGGGGACGAGAAC	SAA26-27-6	NATTCGATAANTACCCCGAAGAANAGGGGACGANAAC	SAB12-2-3-4
RIVM_M036020	TGATCGATAACTACCCCGAAGAATAGGGGACGAGAAC	SAA26-25-5-6	NATTCGATAANTACCCCGAAGAANAGGGGACGANAAC	SAB11-12-2-3-4
RIVM_M020832	TGATCGATAACTACCCCGAAGAATAGGGGACGAGAAC	SAA26-27-25-5-6	NATTCGATAANTACCCCGAAGAANAGGGGACGANAAC	SAB11-12-2-3-4
ZS_Z39	TGATCGATAACTACCCCGAAGAATAGGGGACGAGAAC	SAA26-27-6	NATTCGATAANTACCCCGAAGAANAGGGGACGANAAC	SAB11-12-2-3-4
1arg	TGATCGATAACTACCCCGAAGAATAGGGGACGAGAAC	SAA26-27-25-5-6	NATTCGATAANTACCCCGAAGAANAGGGGACGANAAC	SAB11-12-2-3-4
DTU2021	TGATCGATAACTACCCCGAAGAATAGGGGACGAGAAC	SAA26-25-5-6	NATTCGATAANTACCCCGAAGAANAGGGGACGANAAC	SAB11-12-2-3-4
BWH704	TGATCGATAACTACCCCGAAGAATAGGGGACGAGAAC	SAA26-27-25-5-6	NATTCGATAANTACCCCGAAGAANAGGGGACGANAAC	SAB11-12-2-3-4
058S	TGATCGATAACTACCCCGAAGAATAGGGGACGAGAAC	SAA26-27-5-6	NATTCGATAANTACCCCGAAGAANAGGGGACGANAAC	SAB11-12-4
117N	TGATCGATAACTACCCCGAAGAATAGGGGACGAGAAC	SAA26-27-5-6	NATTCGATAANTACCCCGAAGAANAGGGGACGANAAC	SAB12-2-3-4
752S	TGATCGATAACTACCCCGAAGAATAGGGGACGAGAAC	SAA26-27-5-6	NATTCGATAANTACCCCGAAGAANAGGGGACGANAAC	SAB11-12-2-3-4
305N	TGATCGATAACTACCCCGAAGAATAGGGGACGAGAAC	SAA26-27-5-6	NATTCGATAANTACCCCGAAGAANAGGGGACGANAAC	SAB11-12-2-3-4
S169	TGATCGATAACTACCCCGAAGAATAGGGGACGAGAAC	SAA26-27-25-5-6	NATTCGATAANTACCCCGAAGAANAGGGGACGANAAC	SAB11-2-3-4
S007	TGATCGATAACTACCCCGAAGAATAGGGGACGAGAAC	SAA26-27-25-5-6	NATTCGATAANTACCCCGAAGAANAGGGGACGANAAC	SAB11-12-3-4
S028	TGATCGATAACTACCCCGAAGAATAGGGGACGAGAAC	SAA26-27-25-5-6	NATTCGATAANTACCCCGAAGAANAGGGGACGANAAC	SAB11-12-2-3-4
S095	TGATCGATAACTACCCCGAAGAATAGGGGACGAGAAC	SAA25-5-6	NATTCGATAANTACCCCGAAGAANAGGGGACGANAAC	SAB11-12-2-3-4
S178	TGATCGATAACTACCCCGAAGAATAGGGGACGAGAAC	SAA26-27-25-5	NATTCGATAANTACCCCGAAGAANAGGGGACGANAAC	SAB11-2-3-4
21CHL-5842L	TGATCGATAACTACCCCGAAGAATAGGGGACGAGAAC	SAA26-25-5-6	NATTCGATAANTACCCCGAAGAANAGGGGACGANAAC	SAB11-12-2-3-4
20CHL-2391H	TGATCGATAACTACCCCGAAGAATAGGGGACGAGAAC	SAA26-25-6	NATTCGATAANTACCCCGAAGAANAGGGGACGANAAC	SAB2-3-4
20CHL-9983R	TGATCGATAACTACCCCGAAGAATAGGGGACGAGAAC	SAA26-27-25-5-6	NATTCGATAANTACCCCGAAGAANAGGGGACGANAAC	SAB11-12-2-3-4
19CHL-8664D	TGATCGATAACTACCCCGAAGAATAGGGGACGAGAAC	SAA26-27-5-6	NATTCGATAANTACCCCGAAGAANAGGGGACGANAAC	SAB11-12-2-3-4
RIVM_M003546	TGATCGATAACTACCCCGAAGAATAGGGGACGAGAAC	SAA26-27-25-5-6	NATTCGATAANTACCCCGAAGAANAGGGGACGANAAC	SAB11-12-2-3-4
ArgPVL	TGATCGATAACTACCCCGAAGAATAGGGGACGAGAAC	SAA26-27-5-6	NATTCGATAANTACCCCGAAGAANAGGGGACGANAAC	SAB12-2-3-4
RIVM_M040163	TGATCGATAACTACCCCGAAGAATAGGGGACGAGAAC	SAA1-2-3-5-6	NATTCGATAANTACCCCGAAGAANAGGGGACGANAAC	SAB1-11-12-2-3-4
RIVM_M011864	TGATCGATAACTACCCCGAAGAATAGGGGACGAGAAC	SAA26-27-25-5-6	NATTCGATAANTACCCCGAAGAANAGGGGACGANAAC	SAB11-12-2-3-4
RIVM_M041166	TGATCGATAACTACCCCGAAGAATAGGGGACGAGAAC	SAA1-2-3-5-6	NATTCGATAANTACCCCGAAGAANAGGGGACGANAAC	SAB1-11-12-2-3-4
RIVM_M045471	TGATCGATAACTACCCCGAAGAATAGGGGACGAGAAC	SAA1-2-3-5-6	NATTCGATAANTACCCCGAAGAANAGGGGACGANAAC	SAB1-11-12-2-3-4
RIVM_M046211	TGATCGATAACTACCCCGAAGAATAGGGGACGAGAAC	SAA26-27-25-5-6	NATTCGATAANTACCCCGAAGAANAGGGGACGANAAC	SAB11-12-2-4
RIVM_M046343	TGATCGATAACTACCCCGAAGAATAGGGGACGAGAAC	SAA26-27-25-5-6	NATTCGATAANTACCCCGAAGAANAGGGGACGANAAC	SAB11-12-2-4
RIVM_M020382	TGATCGATAACTACCCCGAAGAATAGGGGACGAGAAC	SAA26-27-25-5-6	NATTCGATAANTACCCCGAAGAANAGGGGACGANAAC	SAB1-11-12-2-3-4
RIVM_M023607	TGATCGATAACTACCCCGAAGAATAGGGGACGAGAAC	SAA26-25-5-6	NATTCGATAANTACCCCGAAGAANAGGGGACGANAAC	SAB1-11-12-2-3-4
RIVM_M025118	TGATCGATAACTACCCCGAAGAATAGGGGACGAGAAC	SAA26-27-25-5-6	NATTCGATAANTACCCCGAAGAANAGGGGACGANAAC	SAB1-11-12-2-3-4
RIVM_M025002	TGATCGATAACTACCCCGAAGAATAGGGGACGAGAAC	SAA25-5-6	NATTCGATAANTACCCCGAAGAANAGGGGACGANAAC	SAB1-11-12-2-3-4
RIVM_M025606	TGATCGATAACTACCCCGAAGAATAGGGGACGAGAAC	SAA26-27-25-5-6	NATTCGATAANTACCCCGAAGAANAGGGGACGANAAC	SAB1-11-12-2-3-4
RIVM_M027397	TGATCGATAACTACCCCGAAGAATAGGGGACGAGAAC	SAA26-25-5-6	NATTCGATAANTACCCCGAAGAANAGGGGACGANAAC	SAB11-3-4
MSHR1132	TGATCGATAACTACCCCGAAGAATAGGGGACGAGAAC	SAA1-2-3-4-5-6	NATTCGATAANTACCCCGAAGAANAGGGGACGANAAC	SAB1-2-3-4
F87619	TGATCGATAACTACCCCGAAGAATAGGGGACGAGAAC	SAAU-27-25-5-6	NATTCGATAANTACCCCGAAGAANAGGGGACGANAAC	SABU-2-3-4
SH3	TGATCGATAACTACCCCGAAGAATAGGGGACGAGAAC	SAA26-27-25-5-6	NATTCGATAANTACCCCGAAGAANAGGGGACGANAAC	SAB11-12-2-3-4
1299_SAUR	TGATCGATAACTACCCCGAAGAATAGGGGACGAGAAC	SAA26-27-25-5-6	NATTCGATAANTACCCCGAAGAANAGGGGACGANAAC	SAB11-12-2-3-4
RK308	TGATCGATAACTACCCCGAAGAATAGGGGACGAGAAC	SAA26-27-25-5-6	NATTCGATAANTACCCCGAAGAANAGGGGACGANAAC	SAB11-12-2-3-4
SJTU_F20419	TGATCGATAACTACCCCGAAGAATAGGGGACGAGAAC	SAA26-27-25-5-6	NATTCGATAANTACCCCGAAGAANAGGGGACGANAAC	SAB11-12-2-3-4
SJTU_F21164	TGATCGATAACTACCCCGAAGAATAGGGGACGAGAAC	SAA26-27-25-5-6	NATTCGATAANTACCCCGAAGAANAGGGGACGANAAC	SAB11-12-2-3-4
SJTU F21224	TGATCGATAACTACCCCGAAGAATAGGGGACGAGAAC	SAA26-27-25-5-6	NATTCGATAANTACCCCGAAGAANAGGGGACGANAAC	SAB11-12-2-3-4
SJTU F21285	TGATCGATAACTACCCCGAAGAATAGGGGACGAGAAC	SAA26-27-6	NATTCGATAANTACCCCGAAGAANAGGGGACGANAAC	SAB11-12-2-3-4
XN106	TGATCGATAACTACCCCGAAGAATAGGGGACGAGAAC	SAA26-27-25-6	NATTCGATAANTACCCCGAAGAANAGGGGACGANAAC	SAB11-12-2-3-4
DSM28299	TGATCGATAACTACCCCGAAGAATAGGGGACGAGAAC	SAA1-2-3-4-5-6	NATTCGATAANTACCCCGAAGAANAGGGGACGANAAC	SAB1-2-3-4
CCUG 69384	TGATCGATAACTACCCCGAAGAATAGGGGACGAGAAC	SAA5-6	NATTCGATAANTACCCCGAAGAANAGGGGACGANAAC	SAB11-12-3-4
SCPM-O-B-8378	TGATCGATAACTACCCCGAAGAATAGGGGACGAGAAC	SAA6	NATTCGATAANTACCCCGAAGAANAGGGGACGANAAC	SAB11-12-2-3-4
XNO62	TGATCGATAACTACCCCGAAGAATAGGGGACGAGAAC	SAA26-27-25-6	NATTCGATAANTACCCCGAAGAANAGGGGACGANAAC	SAB11-12-2-3-4
ST2250_QLNO	TGATCGATAACTACCCCGAAGAATAGGGGACGAGAAC	SAA26-27-25-5-6	NATTCGATAANTACCCCGAAGAANAGGGGACGANAAC	SAB11-12-2-3-4
58113	TGATCGATAACTACCCCGAAGAATAGGGGACGAGAAC	SAA6	NATTCGATAANTACCCCGAAGAANAGGGGACGANAAC	SAB11-12-2-4
SARG0275	TGATCGATAACTACCCCGAAGAATAGGGGACGAGAAC	SAA26-27-25-5-6	NATTCGATAANTACCCCGAAGAANAGGGGACGANAAC	SAB11-12-2-3-4
5506	TGATCGATAACTACCCCGAAGAATAGGGGACGAGAAC	SAA26-27-25-5-6	NATTCGATAANTACCCCGAAGAANAGGGGACGANAAC	SAB11-2-3-4
MC2	TGATCGATAACTACCCCGAAGAATAGGGGACGAGAAC	SAA26-27-25-6	NATTCGATAANTACCCCGAAGAANAGGGGACGANAAC	SAB12-3-4
MC4	TGATCGATAACTACCCCGAAGAATAGGGGACGAGAAC	SAA26-27-5-6	NATTCGATAANTACCCCGAAGAANAGGGGACGANAAC	SAB11-12-2-3-4
WU2	TGATCGATAACTACCCCGAAGAATAGGGGACGAGAAC	SAA26-27-5-6	NATTCGATAANTACCCCGAAGAANAGGGGACGANAAC	SAB3-4
WU1	TGATCGATAACTACCCCGAAGAATAGGGGACGAGAAC	SAA26-27-6	NATTCGATAANTACCCCGAAGAANAGGGGACGANAAC	SAB11-12-2-3-4
PHL4226	TGATCGATAACTACCCCGAAGAATAGGGGACGAGAAC	SAA26-27-25-6	NATTCGATAANTACCCCGAAGAANAGGGGACGANAAC	SAB4
PHL8605	/	/	NATTCGATAANTACCCCGAAGAANAGGGGACGANAAC	SAB12-2-3-4
WU3	TGATCGATAACTACCCCGAAGAATAGGGGACGAGAAC	SAA26-27-5-6	NATTCGATAANTACCCCGAAGAANAGGGGACGANAAC	SAB12-2-3-4
MC3	TGATCGATAACTACCCCGAAGAATAGGGGACGAGAAC	SAA26-27-5-6	NATTCGATAANTACCCCGAAGAANAGGGGACGANAAC	SAB3-4
PHL3446	TGATCGATAACTACCCCGAAGAATAGGGGACGAGAAC	SAA6	NATTCGATAANTACCCCGAAGAANAGGGGACGANAAC	SAB11-3-4
PHL6318	TGATCGATAACTACCCCGAAGAATAGGGGACGAGAAC	SAA26-27-25-5-6	NATTCGATAANTACCCCGAAGAANAGGGGACGANAAC	SAB11-2-3-4
PHL2420	TGATCGATAACTACCCCGAAGAATAGGGGACGAGAAC	SAA5-6	NATTCGATAANTACCCCGAAGAANAGGGGACGANAAC	SAB11-12-2-3-4
PHL6344	TGATCGATAACTACCCCGAAGAATAGGGGACGAGAAC	SAA26-27-25-5-6	NATTCGATAANTACCCCGAAGAANAGGGGACGANAAC	SAB11-12-2-3-4
3688STDY6125063	TGATCGATAACTACCCCGAAGAATAGGGGACGAGAAC	SAA26-27-25-5-6	NATTCGATAANTACCCCGAAGAANAGGGGACGANAAC	SAB11-12-2-3-4
3688STDY6125065	TGATCGATAACTACCCCGAAGAATAGGGGACGAGAAC	SAA26-27-25-6	NATTCGATAANTACCCCGAAGAANAGGGGACGANAAC	SAB11-12-2-3-4
3688STDY6125064	TGATCGATAACTACCCCGAAGAATAGGGGACGAGAAC	SAA26-27-25-5-6	NATTCGATAANTACCCCGAAGAANAGGGGACGANAAC	SAB11-12-3-4
3688STDY6125066	TGATCGATAACTACCCCGAAGAATAGGGGACGAGAAC	SAA26-5-6	NATTCGATAANTACCCCGAAGAANAGGGGACGANAAC	SAB11-12-2-3-4
3688STDY6125070	TGATCGATAACTACCCCGAAGAATAGGGGACGAGAAC	SAA26-27-25-5-6	NATTCGATAANTACCCCGAAGAANAGGGGACGANAAC	SAB11-12-2-3-4
3688STDY6125071	TGATCGATAACTACCCCGAAGAATAGGGGACGAGAAC	SAA26-5-6	NATTCGATAANTACCCCGAAGAANAGGGGACGANAAC	SAB11-12-2-3-4
3688STDY6125072	TGATCGATAACTACCCCGAAGAATAGGGGACGAGAAC	SAA26-5-6	NATTCGATAANTACCCCGAAGAANAGGGGACGANAAC	SAB11-12-2-3-4
3688STDY6125074	TGATCGATAACTACCCCGAAGAATAGGGGACGAGAAC	SAA26-27-25-5-6	NATTCGATAANTACCCCGAAGAANAGGGGACGANAAC	SAB11-12-2-3-4
3688STDY6125076	TGATCGATAACTACCCCGAAGAATAGGGGACGAGAAC	SAA26-5-6	NATTCGATAANTACCCCGAAGAANAGGGGACGANAAC	SAB12-2-3-4
3688STDY6125078	TGATCGATAACTACCCCGAAGAATAGGGGACGAGAAC	SAA26-27-25-5-6	NATTCGATAANTACCCCGAAGAANAGGGGACGANAAC	SAB11-12-2-3-4
3688STDY6125079	TGATCGATAACTACCCCGAAGAATAGGGGACGAGAAC	SAA26-5-6	NATTCGATAANTACCCCGAAGAANAGGGGACGANAAC	SAB11-12-2-3-4
3688STDY6125080	TGATCGATAACTACCCCGAAGAATAGGGGACGAGAAC	SAA25-5-6	NATTCGATAANTACCCCGAAGAANAGGGGACGANAAC	SAB1-11-12-2-3-4
3688STDY6125081	TGATCGATAACTACCCCGAAGAATAGGGGACGAGAAC	SAA26-27-6	NATTCGATAANTACCCCGAAGAANAGGGGACGANAAC	SAB11-12-2-3-4
3688STDY6125083	TGATCGATAACTACCCCGAAGAATAGGGGACGAGAAC	SAA26-27-25-5-6	NATTCGATAANTACCCCGAAGAANAGGGGACGANAAC	SAB11-12-2-3-4
3688STDY6125084	TGATCGATAACTACCCCGAAGAATAGGGGACGAGAAC	SAA26-27-25-5-6	NATTCGATAANTACCCCGAAGAANAGGGGACGANAAC	SAB11-12-2-3-4
3688STDY6125087	TGATCGATAACTACCCCGAAGAATAGGGGACGAGAAC	SAA25-5-6	NATTCGATAANTACCCCGAAGAANAGGGGACGANAAC	SAB11-2-3-4-4
3688STDY6125090	TGATCGATAACTACCCCGAAGAATAGGGGACGAGAAC	SAA26-27-25-5-6	NATTCGATAANTACCCCGAAGAANAGGGGACGANAAC	SAB11-12-3-4
3688STDY6125093	TGATCGATAACTACCCCGAAGAATAGGGGACGAGAAC	SAA26-27-25-5-6	NATTCGATAANTACCCCGAAGAANAGGGGACGANAAC	SAB11-12-2-3-4
3688STDY6125100	TGATCGATAACTACCCCGAAGAATAGGGGACGAGAAC	SAA26-27-25-5-6	NATTCGATAANTACCCCGAAGAANAGGGGACGANAAC	SAB11-12-2-3-4
3688STDY6125105	TGATCGATAACTACCCCGAAGAATAGGGGACGAGAAC	SAA26-27-25-5-6	NATTCGATAANTACCCCGAAGAANAGGGGACGANAAC	SAB11-12-2-3-4
3688STDY6125106	TGATCGATAACTACCCCGAAGAATAGGGGACGAGAAC	SAA26-5-6	NATTCGATAANTACCCCGAAGAANAGGGGACGANAAC	SAB11-12-2-3-4
3688STDY6125108	TGATCGATAACTACCCCGAAGAATAGGGGACGAGAAC	SAA26-27-25-5-6	NATTCGATAANTACCCCGAAGAANAGGGGACGANAAC	SAB11-12-2-3-4
3688STDY6125109	TGATCGATAACTACCCCGAAGAATAGGGGACGAGAAC	SAA26-27-25-5-6	NATTCGATAANTACCCCGAAGAANAGGGGACGANAAC	SAB11-2-3-4
3688STDY6125110	TGATCGATAACTACCCCGAAGAATAGGGGACGAGAAC	SAA26-27-25-5-6	NATTCGATAANTACCCCGAAGAANAGGGGACGANAAC	SAB11-12-2-3-4
3688STDY6125111	TGATCGATAACTACCCCGAAGAATAGGGGACGAGAAC	SAA26-27-25-5-6	NATTCGATAANTACCCCGAAGAANAGGGGACGANAAC	SAB11-12-2-3-4
3688STDY6125112	TGATCGATAACTACCCCGAAGAATAGGGGACGAGAAC	SAA26-27-25-5-6	NATTCGATAANTACCCCGAAGAANAGGGGACGANAAC	SAB11-12-2-3-4
3688STDY6125115	TGATCGATAACTACCCCGAAGAATAGGGGACGAGAAC	SAA26-27-25-5-6	NATTCGATAANTACCCCGAAGAANAGGGGACGANAAC	SAB11-12-2-3-4
3688STDY6125118	TGATCGATAACTACCCCGAAGAATAGGGGACGAGAAC	SAA26-27-25-5-6	NATTCGATAANTACCCCGAAGAANAGGGGACGANAAC	SAB11-2-3-4
3688STDY6125116	TGATCGATAACTACCCCGAAGAATAGGGGACGAGAAC	SAA26-27-6	NATTCGATAANTACCCCGAAGAANAGGGGACGANAAC	SAB11-12-2-3-4
3688STDY6125117	TGATCGATAACTACCCCGAAGAATAGGGGACGAGAAC	SAA26-27-25-5-6	NATTCGATAANTACCCCGAAGAANAGGGGACGANAAC	SAB11-12-2-3-4
3688STDY6125119	TGATCGATAACTACCCCGAAGAATAGGGGACGAGAAC	SAA26-27-25-5-6	NATTCGATAANTACCCCGAAGAANAGGGGACGANAAC	SAB11-12-2-3-4
3688STDY6125120	TGATCGATAACTACCCCGAAGAATAGGGGACGAGAAC	SAA26-27-25-5-6	NATTCGATAANTACCCCGAAGAANAGGGGACGANAAC	SAB11-2-3-4
3688STDY6125121	TGATCGATAACTACCCCGAAGAATAGGGGACGAGAAC	SAA26-27-25-5-6	NATTCGATAANTACCCCGAAGAANAGGGGACGANAAC	SAB11-12-2-3-4
3688STDY6125125	TGATCGATAACTACCCCGAAGAATAGGGGACGAGAAC	SAA26-27-25-5-6	NATTCGATAANTACCCCGAAGAANAGGGGACGANAAC	SAB11-2-3-4
3688STDY6125126	TGATCGATAACTACCCCGAAGAATAGGGGACGAGAAC	SAA26-27-25-5-6	NATTCGATAANTACCCCGAAGAANAGGGGACGANAAC	SAB11-12-2-3-4
3688STDY6125131	TGATCGATAACTACCCCGAAGAATAGGGGACGAGAAC	SAA26-27-25-5-6	NATTCGATAANTACCCCGAAGAANAGGGGACGANAAC	SAB11-12-2-3-4
3688STDY6125136	TGATCGATAACTACCCCGAAGAATAGGGGACGAGAAC	SAA26-27-25-5-6	NATTCGATAANTACCCCGAAGAANAGGGGACGANAAC	SAB11-12-2-3-4
3688STDY6125138	TGATCGATAACTACCCCGAAGAATAGGGGACGAGAAC	SAA26-27-25-5-6	NATTCGATAANTACCCCGAAGAANAGGGGACGANAAC	SAB11-2-3-4
3688STDY6125140	TGATCGATAACTACCCCGAAGAATAGGGGACGAGAAC	SAA5-6	NATTCGATAANTACCCCGAAGAANAGGGGACGANAAC	SAB11-12-2-3-4
3688STDY6124978	TGATCGATAACTACCCCGAAGAATAGGGGACGAGAAC	SAA26-27-6	NATTCGATAANTACCCCGAAGAANAGGGGACGANAAC	SAB11-12-2-3-4
3688STDY6125062	TGATCGATAACTACCCCGAAGAATAGGGGACGAGAAC	SAA26-27-25-5-6	NATTCGATAANTACCCCGAAGAANAGGGGACGANAAC	SAB11-12-2-3-4
3688STDY6125067	TGATCGATAACTACCCCGAAGAATAGGGGACGAGAAC	SAA26-27-5-6	NATTCGATAANTACCCCGAAGAANAGGGGACGANAAC	SAB11-12-2-3-4
3688STDY6125068	TGATCGATAACTACCCCGAAGAATAGGGGACGAGAAC	SAA26-27-25-5-6	NATTCGATAANTACCCCGAAGAANAGGGGACGANAAC	SAB11-12-2-3-4
3688STDY6125069	TGATCGATAACTACCCCGAAGAATAGGGGACGAGAAC	SAA26-27-25-5-6	NATTCGATAANTACCCCGAAGAANAGGGGACGANAAC	SAB11-12-2-3-4
3688STDY6125073	TGATCGATAACTACCCCGAAGAATAGGGGACGAGAAC	SAA26-27-25-5-6	NATTCGATAANTACCCCGAAGAANAGGGGACGANAAC	SAB12-2-3-4
3688STDY6125075	TGATCGATAACTACCCCGAAGAATAGGGGACGAGAAC	SAA26-5-6	NATTCGATAANTACCCCGAAGAANAGGGGACGANAAC	SAB12-2-3-4
3688STDY6125077	TGATCGATAACTACCCCGAAGAATAGGGGACGAGAAC	SAA26-5-6	NATTCGATAANTACCCCGAAGAANAGGGGACGANAAC	SAB12-2-3-4
3688STDY6125082	TGATCGATAACTACCCCGAAGAATAGGGGACGAGAAC	SAA27-25-5-6	NATTCGATAANTACCCCGAAGAANAGGGGACGANAAC	SAB11-3-4
3688STDY6125085	TGATCGATAACTACCCCGAAGAATAGGGGACGAGAAC	SAA26-5-6	NATTCGATAANTACCCCGAAGAANAGGGGACGANAAC	SAB11-12-2-3-4
3688STDY6125086	TGATCGATAACTACCCCGAAGAATAGGGGACGAGAAC	SAA26-27-25-5-6	NATTCGATAANTACCCCGAAGAANAGGGGACGANAAC	SAB11-12-2-3-4
3688STDY6125088	TGATCGATAACTACCCCGAAGAATAGGGGACGAGAAC	SAA26-27-25-5-6	NATTCGATAANTACCCCGAAGAANAGGGGACGANAAC	SAB11-12-2-3-4
3688STDY6125089	TGATCGATAACTACCCCGAAGAATAGGGGACGAGAAC	SAA26-5-6	NATTCGATAANTACCCCGAAGAANAGGGGACGANAAC	SAB11-12-2-3-4
3688STDY6125091	TGATCGATAACTACCCCGAAGAATAGGGGACGAGAAC	SAA26-27-25-5-6	NATTCGATAANTACCCCGAAGAANAGGGGACGANAAC	SAB11-12-2-3-4
3688STDY6125092	TGATCGATAACTACCCCGAAGAATAGGGGACGAGAAC	SAA6	NATTCGATAANTACCCCGAAGAANAGGGGACGANAAC	SAB11-12-2-3-4
3688STDY6125113	TGATCGATAACTACCCCGAAGAATAGGGGACGAGAAC	SAA26-27-25-5-6	NATTCGATAANTACCCCGAAGAANAGGGGACGANAAC	SAB2-3-4
3688STDY6125114	TGATCGATAACTACCCCGAAGAATAGGGGACGAGAAC	SAA5-6	NATTCGATAANTACCCCGAAGAANAGGGGACGANAAC	SAB11-12-2-3-4
3688STDY6125122	TGATCGATAACTACCCCGAAGAATAGGGGACGAGAAC	SAA26-27-25-5-6	NATTCGATAANTACCCCGAAGAANAGGGGACGANAAC	SAB11-12-2-3-4
3688STDY6125123	TGATCGATAACTACCCCGAAGAATAGGGGACGAGAAC	SAA26-27-25-5-6	NATTCGATAANTACCCCGAAGAANAGGGGACGANAAC	SAB11-2-3-4
3688STDY6125124	TGATCGATAACTACCCCGAAGAATAGGGGACGAGAAC	SAA25-25-5-6	NATTCGATAANTACCCCGAAGAANAGGGGACGANAAC	SAB2-3-4
2588STDY5962135	TGATCGATAACTACCCCGAAGAATAGGGGACGAGAAC	SAA25-5-6	NATTCGATAANTACCCCGAAGAANAGGGGACGANAAC	SAB11-12-2-3-4
2588STDY5890733	TGATCGATAACTACCCCGAAGAATAGGGGACGAGAAC	SAA26-27-25-5-6	NATTCGATAANTACCCCGAAGAANAGGGGACGANAAC	SAB11-12-2-3-4
2588STDY5890661	TGATCGATAACTACCCCGAAGAATAGGGGACGAGAAC	SAA26-27-25-5-6	NATTCGATAANTACCCCGAAGAANAGGGGACGANAAC	SAB11-12-2-3-4
2588STDY5890629	TGATCGATAACTACCCCGAAGAATAGGGGACGAGAAC	SAA25-5-6	NATTCGATAANTACCCCGAAGAANAGGGGACGANAAC	SAB11-12-2-3-4
2588STDY5890708	TGATCGATAACTACCCCGAAGAATAGGGGACGAGAAC	SAA26-27-25-5-6	NATTCGATAANTACCCCGAAGAANAGGGGACGANAAC	SAB11-12-2-3-4
2588STDY5890701	TGATCGATAACTACCCCGAAGAATAGGGGACGAGAAC	SAA26-25-5-6	NATTCGATAANTACCCCGAAGAANAGGGGACGANAAC	SAB11-12-2-3-4
2588STDY5890798	TGATCGATAACTACCCCGAAGAATAGGGGACGAGAAC	SAA26-27-25-5-6	NATTCGATAANTACCCCGAAGAANAGGGGACGANAAC	SAB11-12-2-3-4
2588STDY5763869	TGATCGATAACTACCCCGAAGAATAGGGGACGAGAAC	SAA26-27-25-5-6	NATTCGATAANTACCCCGAAGAANAGGGGACGANAAC	SAB11-12-2-3-4
2588STDY5890811	TGATCGATAACTACCCCGAAGAATAGGGGACGAGAAC	SAA26-27-25-5-6	NATTCGATAANTACCCCGAAGAANAGGGGACGANAAC	SAB11-12-2-3-4
2588STDY5890732	TGATCGATAACTACCCCGAAGAATAGGGGACGAGAAC	SAA26-27-25-5-6	NATTCGATAANTACCCCGAAGAANAGGGGACGANAAC	SAB11-12-2-3-4
M4146	TGATCGATAACTACCCCGAAGAATAGGGGACGAGAAC	SAA27-25-5-6	NATTCGATAANTACCCCGAAGAANAGGGGACGANAAC	SAB11-12-2-3-4
O-3	TGATCGATAACTACCCCGAAGAATAGGGGACGAGAAC	SAA26-27-25-5-6	NATTCGATAANTACCCCGAAGAANAGGGGACGANAAC	SAB11-12-2-3-4
H1604	TGATCGATAACTACCCCGAAGAATAGGGGACGAGAAC	SAA26-27-25-5-6	NATTCGATAANTACCCCGAAGAANAGGGGACGANAAC	SAB11-12-2-3-4
H2179	TGATCGATAACTACCCCGAAGAATAGGGGACGAGAAC	SAA26-27-25-5-6	NATTCGATAANTACCCCGAAGAANAGGGGACGANAAC	SAB11-12-2-3-4
O-4	TGATCGATAACTACCCCGAAGAATAGGGGACGAGAAC	SAA26-27-25-5-6	NATTCGATAANTACCCCGAAGAANAGGGGACGANAAC	SAB11-12-2-3-4
H1540	TGATCGATAACTACCCCGAAGAATAGGGGACGAGAAC	SAA26-27-25-5-6	NATTCGATAANTACCCCGAAGAANAGGGGACGANAAC	SAB11-12-2-3-4
H1826	TGATCGATAACTACCCCGAAGAATAGGGGACGAGAAC	SAA26-27-25-5-6	NATTCGATAANTACCCCGAAGAANAGGGGACGANAAC	SAB11-12-2-3-4
M4611	TGATCGATAACTACCCCGAAGAATAGGGGACGAGAAC	SAA26-27-25-5-6	NATTCGATAANTACCCCGAAGAANAGGGGACGANAAC	SAB11-12-2-3-4
O-10	TGATCGATAACTACCCCGAAGAATAGGGGACGAGAAC	SAA26-27-25-5-6	NATTCGATAANTACCCCGAAGAANAGGGGACGANAAC	SAB11-12-2-3-4
O-1	TGATCGATAACTACCCCGAAGAATAGGGGACGAGAAC	SAA26-27-25-5-6	NATTCGATAANTACCCCGAAGAANAGGGGACGANAAC	SAB11-12-2-3-4
M4148	TGATCGATAACTACCCCGAAGAATAGGGGACGAGAAC	SAA27-25-5-6	NATTCGATAANTACCCCGAAGAANAGGGGACGANAAC	SAB11-12-2-3-4
O-5	TGATCGATAACTACCCCGAAGAATAGGGGACGAGAAC	SAA26-27-25-5-6	NATTCGATAANTACCCCGAAGAANAGGGGACGANAAC	SAB11-2-3-4
M4143	TGATCGATAACTACCCCGAAGAATAGGGGACGAGAAC	SAA5-6	NATTCGATAANTACCCCGAAGAANAGGGGACGANAAC	SAB11-2-3-4
O-6	TGATCGATAACTACCCCGAAGAATAGGGGACGAGAAC	SAA26-5-6	NATTCGATAANTACCCCGAAGAANAGGGGACGANAAC	SAB11-12-2-3-4
M3040	TGATCGATAACTACCCCGAAGAATAGGGGACGAGAAC	SAA26-27-25-5-6	NATTCGATAANTACCCCGAAGAANAGGGGACGANAAC	SAB11-12-2-3-4
O-2	TGATCGATAACTACCCCGAAGAATAGGGGACGAGAAC	SAA26-27-6	NATTCGATAANTACCCCGAAGAANAGGGGACGANAAC	SAB11-12-2-3-4
NCTC:13711	TGATCGATAACTACCCCGAAGAATAGGGGACGAGAAC	SAA26-27-25-5-6	NATTCGATAANTACCCCGAAGAANAGGGGACGANAAC	SAB11-12-2-3-4
MGYG-HGUT-02548	TGATCGATAACTACCCCGAAGAATAGGGGACGAGAAC	SAA26-27-25-5-6	NATTCGATAANTACCCCGAAGAANAGGGGACGANAAC	SAB11-12-2-3-4
