# Supplementary material for: Prevalence and genomic insights into type III-A CRISPR-Cas system acquisition in global Staphylococcus argenteus strains
Source: Front Cell Infect Microbiol. 2025 Jul 28;15:1644286. doi: 10.3389/fcimb.2025.1644286 (PMC12336165; doi:10.3389/fcimb.2025.1644286)
Supplement: Supplementary file 3 [file Table3.xlsx]

## Sheet: Sheet1
Supplementary Table 3. Distribution and genetic characteristics of S. argenteus isolates.
Organism Qualifier	MLST	CRISPR	Host	Country	mecA	SCCmec	IS elements
strain: MSHR1132	ST1850	+	Human	Australia	+	type_IVa(2B)	mecA-ΔmecR1-IS1272-ccrB2-ccrA2
strain: F87619	ST2250	+	Missing	USA	+	type_IVc(2B)	mecA-ΔmecR1-IS1272-ccrB2-ccrA2
strain: M21126	ST2250	-	Missing	USA	+	type_IVc(2B)	mecA-dmecR1-IS1272-ccrB2-ccrA2
strain: M051_MSHR	ST1223	-	Human	Australia	-	-	-
strain: FJBA32044V6S1	ST1223	-	Human	Fiji	-	-	-
strain: M260_MSHR	ST2198	-	Human	Australia	-	-	-
strain: H115100079	ST2793	-	Animal	United Kingdom	+	type_IVc(2B)	mecA-ΔmecR1-IS1272-ccrB2-ccrA2
strain: LBSA043	ST2250	+	Human	Australia	-	-	IS1272
strain: 1299_SAUR	ST2250	+	Human	USA	-	-	IS1272
strain: RK308	ST2250	+	Human	Sweden	+	type_IVc(2B)	mecA-ΔmecR1-IS1272-ccrB2-ccrA2
strain: BN75	ST2198	-	Gorilla	Gabon	-	-	-
strain: SJTU F20124	ST3261	-	Human	China	-	-	-
strain: SJTU F20419	ST2250	+	Human	China	-	-	-
strain: SJTU F21164	ST2250	+	Human	China	-	-	IS1272
strain: SJTU F21224	ST2250	+	Human	China	-	-	IS1272
strain: SJTU F21285	ST2250	+	Pig	China	-	-	-
strain: ABFQM	ST2198	-	Human	USA	-	-	-
strain: XNO106	ST2250	+	Human	China	-	-	-
strain: SH3	ST2250	+	Human	China	-	-	IS1272
strain: DSM 28299	ST1850	+	Human	Germany	+	type_IVa(2B)	mecA-ΔmecR1-IS1272-ccrB2-ccrA2
strain: CCUG 69384	ST2250	+	Human	Sweden	+	type_IVc(2B)	mecA-ΔmecR1-IS1272-ccrB2-ccrA2
strain: SCPM-O-B-8378	ST2250	+	Missing	Missing	-	-	IS1272
strain: CCUG 69385	ST1223	-	Human	Sweden	+	type_IVc(2B)	mecA-ΔmecR1-IS1272-ccrB2-ccrA2
strain: PR02	ST2854	-	Human	Malaysia	-	-	-
strain: XNO62	ST2250	+	Human	China	-	-	-
strain: ST2250	ST2250	+	Cow	Malaysia	-	-	IS1272
strain: 58113	ST2250	+	Human	Japan	-	-	IS1272
strain: SARG0275	ST2250	+	Human	Japan	-	-	-
strain: PHL3432	ST2250	-	Human	Canada	+	type_IVa(2B)	mecA-ΔmecR1-IS1272-ccrB2-ccrA2
strain: B3-25B	ST2198	-	Beef	USA	-	-	IS1272
strain: PHL3433	ST2250	-	Human	Canada	+	type_IVa(2B)	mecA-ΔmecR1-IS1272-ccrB2-ccrA2
strain: PHL3431	ST2250	-	Human	Canada	+	type_IVa(2B)	mecA-ΔmecR1-IS1272-ccrB2-ccrA2
strain: 5506	ST2250	+	Human	Colombia	-	-	-
strain: TUM19485	ST1223	-	Human	Japan	-	-	-
strain: MC2	ST2250	+	Human	USA	-	-	IS1272
strain: PHL4815	ST2250	-	Human	Canada	-	-	IS1272-ccrB2-ccrA2
strain: MC4	ST2250	+	Human	USA	-	-	IS1272
strain: WU2	ST2250	+	Human	USA	-	-	IS1272
strain: PHL4553	ST2250	-	Human	Canada	-	-	IS1272
strain: WU1	ST2250	+	Human	USA	-	-	IS1272
strain: PHL1144	ST2198	-	Human	Canada	-	-	IS1272
strain: PHL4226	ST2250	+	Human	Canada	-	-	IS1272
strain: PHL8642	ST2793	-	Human	Canada	-	-	-
strain: PHL8605	ST2250	+	Human	Canada	-	-	IS1272
strain: PHL2411	ST2198	-	Human	Canada	-	-	IS1272
strain: PHL5740	ST1223	-	Human	Canada	-	-	-
strain: PHL4313	ST3261	-	Human	Canada	-	-	-
strain: WU3	ST2250	+	Human	USA	-	-	IS1272
strain: MC3	ST2250	+	Human	USA	-	-	IS1272
strain: PHL3446	ST2250	+	Human	Canada	-	-	IS1272
strain: PHL6318	ST2250	+	Human	Canada	-	-	IS1272
strain: PHL2420	ST2250	+	Human	Canada	-	-	IS1272
strain: PHL6344	ST2250	+	Human	Canada	-	-	-
strain: NS2714	ST2250	+	Human	Viet Nam	-	-	IS1272
strain: BAL1935	ST2250	+	Human	Viet Nam	-	-	IS1272
strain: BAL1928	ST2250	+	Human	Viet Nam	-	-	IS1272
strain: BAL1945	ST2250	+	Human	Viet Nam	-	-	IS1272
strain: NS425	ST2250	+	Human	Viet Nam	-	-	IS1272
strain: BAL2160	ST1223	-	Human	Viet Nam	+	type_IVc(2B)	mecA-ΔmecR1-IS1272-ccrB2-ccrA2
strain: BC15-02467	ST2250	+	Human	Viet Nam	-	-	IS1272
strain: Tokyo13064	ST1223	-	Human	Japan	-	-	-
strain: Tokyo13069	ST1223	-	Human	Japan	-	-	-
isolate: 1D-1902, strain: Staphylococcus argenteus	ST2250	+	Human	Denmark	-	-	IS1272
isolate: 1D-1445, strain: Staphylococcus argenteus	ST2250	+	Human	Denmark	-	-	IS1272
isolate: 1D-304, strain: Staphylococcus argenteus	ST2250	+	Human	Denmark	-	-	IS1272
strain: Colony592	ST2250	-	Food	Thailand	-	-	IS1272
strain: Colony588	ST2250	-	Food	Thailand	-	-	IS1272
strain: Colony587	ST2250	-	Food	Thailand	-	-	IS1272
strain: CFSA17SA018	ST1223	-	Duck	China	-	-	IS1272
strain: CFSA17SA054	ST1223	-	Pork	China	-	-	-
strain: CFSA17SA053	ST1223	-	Pork	China	-	-	-
strain: CFSA15SA062	ST2250	+	Duck	China	-	-	IS1272
strain: 18A183	ST1223	-	Pork	China	+	type_IVb(2B)	mecA-ΔmecR1-IS1272-ccrB2-ccrA2
strain: 1710042798	ST2250	-	Human	Germany	+	type_IVc(2B)	mecA-ΔmecR1-IS1272-ccrB2-ccrA2
strain: ABFQN	ST2198	-	Human	USA	-	-	IS1272
strain: 1801221	ST2250	-	Human	Germany	+	type_IVc(2B)	mecA-ΔmecR1-IS1272-ccrB2-ccrA2
strain: 594-1B	ST1223	-	Roast chicken	China	-	-	-
strain: 80-2	ST5961	-	Weever	China	-	-	-
strain: 717	ST1223	-	Beef	China	-	-	-
strain: 3537A2	ST1223	-	Roast chicken	China	-	-	-
strain: 525	ST1223	-	Sleeve-fish	China	-	-	-
strain: 3530	ST5057	-	Sea-fish	China	-	-	-
strain: 3529	ST5057	-	Freshwater fish	China	-	-	-
strain: 3530C1	ST1223	-	Sea-fish	China	-	-	-
strain: 3532C2	ST1223	-	Pasteurized milk	China	-	-	-
strain: 3537A1	ST5058	-	Roast chicken	China	-	-	-
strain: 3520C2	ST1223	-	Pleurotus eryngii	China	-	-	-
strain: 3528C1	ST5057	-	Sea-fish	China	-	-	-
strain: 352	ST1223	-	Pork	China	-	-	-
strain: 3484C1	ST1223	-	Roast chicken	China	-	-	-
strain: 3343	ST1223	-	Frozen chicken	China	-	-	-
strain: 2927B2	ST1223	-	Shrimp	China	-	-	-
strain: 2879A1	ST5056	-	Freshwater fish	China	-	-	-
strain: 2481-1	ST1223	-	Freshwater fish	China	-	-	-
strain: 2394-0	ST1223	-	Chicken	China	-	-	-
strain: 2879	ST5056	-	Freshwater fish	China	-	-	-
strain: 2392-0	ST1223	-	Frozen chicken	China	-	-	-
strain: 2378-0	ST1223	-	Sea-fish	China	-	-	-
strain: 2392-1	ST1223	-	Frozen chicken	China	-	-	-
strain: 230-0	ST4067	-	Freshwater fish	China	-	-	-
strain: SA19-023	ST2250	-	Poultry	Japan	-	-	IS1272
strain: SA19-056	ST1223	-	Poultry	Japan	-	-	-
strain: SA19-059	ST1223	-	Poultry	Japan	-	-	-
strain: SA19-061	ST5961	-	Poultry	Japan	-	-	-
strain: SA19-080	ST1223	-	Poultry	Japan	-	-	-
strain: SA19-082	ST2854	-	Poultry	Japan	-	-	-
strain: SA19-086	ST2854	-	Poultry	Japan	-	-	-
strain: SA19-088	ST5961	-	Poultry	Japan	-	-	-
strain: SA19-103	ST2854	-	Poultry	Japan	-	-	-
strain: SA19-105	ST5961	-	Poultry	Japan	-	-	-
strain: SA19-109	ST1223	-	Poultry	Japan	-	-	-
strain: SA19-133	ST2854	-	Poultry	Japan	-	-	-
strain: SA19-136	ST1223	-	Poultry	Japan	-	-	-
strain: SA19-142	ST2250	-	Poultry	Japan	-	-	-
strain: SA19-202	ST5961	-	Poultry	Japan	-	-	-
strain: SA19-220	ST2854	-	Poultry	Japan	-	-	-
strain: SA19-223	ST2854	-	Poultry	Japan	-	-	-
strain: SA19-252	ST2250	-	Poultry	Japan	-	-	IS1272
strain: SA20-004	ST1223	-	Poultry	Japan	-	-	-
strain: SA20-015	ST5961	-	Poultry	Japan	-	-	-
strain: SA20-092	ST2854	-	Poultry	Japan	-	-	-
strain: SASC090	ST5964	-	Chiller water in slaughterhouse	Japan	-	-	-
strain: SASC210	ST5961	-	Poultry	Japan	-	-	-
strain: SASC252	ST5961	-	Poultry	Japan	-	-	-
strain: SASC253	ST5961	-	Poultry	Japan	-	-	-
strain: SASC254	ST5961	-	Poultry	Japan	-	-	-
strain: SASC256	ST5961	-	Poultry	Japan	-	-	-
strain: SASC257	ST5961	-	Poultry	Japan	-	-	-
strain: SASC260	ST5961	-	Poultry	Japan	-	-	-
strain: SASC261	ST5961	-	Poultry	Japan	-	-	-
strain: SASC262	ST5961	-	Poultry	Japan	-	-	-
strain: SASC264	ST5961	-	Poultry	Japan	-	-	-
strain: SASC268	ST5961	-	Poultry	Japan	-	-	-
strain: SASC273	ST5961	-	Poultry	Japan	-	-	-
strain: SASC276	ST5961	-	Poultry	Japan	-	-	-
strain: MRSA-139-14-168	ST2793	-	Human	Australia	+	type_IVc(2B)	mecA-ΔmecR1-IS1272-ccrB2-ccrA2
isolate: M96472	ST2250	-	Human	Australia	+	type_IVc(2B)	mecA-ΔmecR1-IS1272-ccrB2-ccrA2
isolate: M911850	ST2250	+	Human	Australia	+	type_IVc(2B)	mecA-ΔmecR1-IS1272-ccrB2-ccrA2
strain: RIVM_M046968	ST1223	-	Human	Netherlands	+	type_IVd(2B)	mecA-ΔmecR1-IS1272-ccrB2-ccrA2
strain: RIVM_M036020	ST2250	+	Human	Netherlands	+	type_IVc(2B)	mecA-ΔmecR1-IS1272-ccrB2-ccrA2
strain: RIVM_M020832	ST2250	+	Human	Netherlands	+	type_IVc(2B)	mecA-ΔmecR1-IS1272-ccrB2-ccrA2
strain: ZS_Z39	ST2250	+	Capra aegagrus hircus	Malaysia	-	-	-
strain: 1arg	ST2250	+	Human	Brazil	-	-	IS1272
strain: 2arg	ST1223	-	Human	Brazil	-	-	-
isolate: DTU_2021_1003123_1_SI_THA_BAN_027	ST2250	+	Human	Thailand	-	-	IS1272
isolate: DTU_2020_1000902_1_SI_NOR_LOR_013	ST2198	-	Human	Thailand	-	-	-
isolate: BWH_704_S_aur	ST2250	+	Human	USA	-	-	IS1272
strain: 058S_SR	ST2250	+	Human	Spain	-	-	IS1272
strain: 117N_SR	ST2250	+	Human	Spain	-	-	IS1272
strain: 752S_SR	ST2250	+	Human	Spain	-	-	IS1272
strain: 305N_SR	ST2250	+	Human	Spain	-	-	IS1272
strain: ACVHF	ST2198	-	Human	USA	-	-	IS1272
strain: ACVAG	ST2198	-	Human	USA	-	-	IS1272
strain: ACVAH	ST2198	-	Human	USA	-	-	IS1272
strain: ACVAF	ST2198	-	Human	USA	-	-	IS1272
strain: ACVAE	ST2198	-	Human	USA	-	-	IS1272
strain: ACVAC	ST2198	-	Human	USA	-	-	IS1272
strain: ACVAD	ST2198	-	Human	USA	-	-	IS1272
strain: ACVAB	ST2198	-	Human	USA	-	-	IS1272
strain: ACVAA	ST2198	-	Human	USA	-	-	IS1272
strain: ACUZZ	ST2198	-	Human	USA	-	-	IS1272
strain: ACUZY	ST2198	-	Human	USA	-	-	IS1272
strain: S177	ST1223	-	Human	China: Hong Kong	-	-	-
strain: S169	ST2250	+	Human	China: Hong Kong	-	-	IS1272
strain: S007	ST2250	+	Human	China: Hong Kong	-	-	-
strain: S167	ST2854	-	Human	China: Hong Kong	-	-	-
strain: S028	ST2250	+	Human	China: Hong Kong	-	-	IS1272
strain: S095	ST2250	+	Human	China: Hong Kong	-	-	IS1272
strain: S078	ST2854	-	Human	China: Hong Kong	-	-	-
strain: S178	ST2250	+	Human	China: Hong Kong	-	-	IS1272
strain: S106	ST1223	-	Human	China: Hong Kong	-	-	-
strain: S229	ST1223	-	Human	China: Hong Kong	-	-	-
strain: S137	ST1223	-	Human	China: Hong Kong	-	-	-
strain: 21CHL-5842L	ST2250	+	Human	Netherlands	-	-	-
strain: 20CHL-2391H	ST2250	+	Human	Netherlands	-	-	IS1272
strain: 20CHL-9983R	ST2250	+	Human	Netherlands	+	type_IVc(2B)	mecA-ΔmecR1-IS1272-ccrB2-ccrA2
strain: 22CHL-3048L	ST2793	-	Human	Netherlands	+	type_IVc(2B)	mecA-ΔmecR1-IS1272-ccrB2-ccrA2
strain: 19CHL-8664D	ST2250	+	Human	Netherlands	+	type_IVc(2B)	mecA-ΔmecR1-IS1272-ccrB2-ccrA2
strain: ArgPVL	ST2250	+	Human	France	-	-	-
strain: RIVM_M003546	ST2250	+	Human	Netherlands	+	type_IVc(2B)	mecA-ΔmecR1-IS1272-ccrB2-ccrA2
strain: RIVM_M040163	ST2250	+	Human	Netherlands	+	type_IVa(2B)	mecA-ΔmecR1-IS1272-ccrB2-ccrA2
strain: RIVM_M011864	ST2250	+	Human	Netherlands	+	type_IVc(2B)	mecA-ΔmecR1-IS1272-ccrB2-ccrA2
strain: RIVM_M041166	ST2250	+	Human	Netherlands	+	type_IVa(2B)	mecA-ΔmecR1-IS1272-ccrB2-ccrA2
strain: RIVM_M045471	ST2250	+	Human	Netherlands	+	type_IVa(2B)	mecA-ΔmecR1-IS1272-ccrB2-ccrA2
strain: RIVM_M046211	ST2250	+	Human	Netherlands	+	type_IVc(2B)	mecA-ΔmecR1-IS1272-ccrB2-ccrA2
strain: RIVM_M046343	ST2250	+	Human	Netherlands	+	type_IVc(2B)	mecA-ΔmecR1-IS1272-ccrB2-ccrA2
strain: RIVM_M008822	ST1223	-	Human	Netherlands	+	type_IVc(2B)	mecA-ΔmecR1-IS1272-ccrB2-ccrA2
strain: RIVM_M002983	ST1223	-	Human	Netherlands	+	type_IVc(2B)	mecA-ΔmecR1-IS1272-ccrB2-ccrA2
strain: RIVM_M020832	ST2250	+	Human	Netherlands	+	type_IVc(2B)	mecA-ΔmecR1-IS1272-ccrB2-ccrA2
strain: RIVM_M019208	ST1223	-	Human	Netherlands	+	type_IVa(2B)	mecA-ΔmecR1-IS1272-ccrB2-ccrA2
strain: RIVM_M023607	ST2250	+	Human	Netherlands	+	type_IVc(2B)	mecA-ΔmecR1-IS1272-ccrB2-ccrA2
strain: RIVM_M024573	ST2793	-	Human	Netherlands	+	type_IVc(2B)	mecA-ΔmecR1-IS1272-ccrB2-ccrA2
strain: RIVM_M025118	ST2250	+	Human	Netherlands	+	type_IVa(2B)	mecA-ΔmecR1-IS1272-ccrB2-ccrA2
strain: RIVM_M025002	ST2250	+	Human	Netherlands	+	type_IVc(2B)	mecA-ΔmecR1-IS1272-ccrB2-ccrA2
strain: RIVM_M025618	ST5978	-	Human	Netherlands	+	type_IVc(2B)	mecA-ΔmecR1-IS1272-ccrB2-ccrA2
strain: RIVM_M025606	ST2250	+	Human	Netherlands	+	type_IVc(2B)	mecA-ΔmecR1-IS1272-ccrB2-ccrA2
strain: RIVM_M027397	ST2250	+	Human	Netherlands	+	type_IVc(2B)	mecA-ΔmecR1-IS1272-ccrB2-ccrA2
strain: RIVM_M029687	ST2250	-	Human	Netherlands	+	type_IVc(2B)	mecA-ΔmecR1-IS1272-ccrB2-ccrA2
strain: RIVM_M029794	ST2793	-	Human	Netherlands	+	type_IVc(2B)	mecA-ΔmecR1-IS1272-ccrB2-ccrA2
strain: RIVM_M030565	ST2250	-	Human	Netherlands	+	type_IVc(2B)	mecA-ΔmecR1-IS1272-ccrB2-ccrA2
strain: RIVM_M030644	ST2250	-	Human	Netherlands	+	type_IVc(2B)	mecA-ΔmecR1-IS1272-ccrB2-ccrA2
strain: RIVM_M035744	ST2793	-	Human	Netherlands	+	type_IVc(2B)	mecA-ΔmecR1-IS1272-ccrB2-ccrA2
strain: RIVM_M026823	ST2250	-	Human	Netherlands	+	type_IVa(2B)	mecA-ΔmecR1-IS1272-ccrB2-ccrA2
strain: RIVM_M036020	ST2250	-	Human	Netherlands	+	type_IVc(2B)	mecA-ΔmecR1-IS1272-ccrB2-ccrA2
strain: RIVM_M036044	ST5978	-	Human	Netherlands	+	type_IVc(2B)	mecA-ΔmecR1-IS1272-ccrB2-ccrA2
strain: RIVM_M036477	ST2793	-	Human	Netherlands	+	type_IVc(2B)	mecA-ΔmecR1-IS1272-ccrB2-ccrA2
strain: RIVM_M036821	ST2250	-	Human	Netherlands	+	type_IVc(2B)	mecA-ΔmecR1-IS1272-ccrB2-ccrA2
strain: RIVM_M037020	ST2793	-	Human	Netherlands	+	type_IVc(2B)	mecA-ΔmecR1-IS1272-ccrB2-ccrA2
strain: RIVM_M037112	ST2250	-	Human	Netherlands	+	type_IVc(2B)	mecA-ΔmecR1-IS1272-ccrB2-ccrA2
strain: RIVM_M038289	ST2250	-	Human	Netherlands	+	type_IVc(2B)	mecA-ΔmecR1-IS1272-ccrB2-ccrA2
strain: RIVM_M040187	ST1223	-	Human	Netherlands	+	type_IVc(2B)	mecA-ΔmecR1-IS1272-ccrB2-ccrA2
strain: RIVM_M038319	ST2793	-	Human	Netherlands	+	type_IVc(2B)	mecA-ΔmecR1-IS1272-ccrB2-ccrA2
strain: RIVM_M031425	ST2250	-	Human	Netherlands	+	type_IVc(2B)	mecA-ΔmecR1-IS1272-ccrB2-ccrA2
strain: RIVM_M041614	ST2250	-	Human	Netherlands	+	type_IVa(2B)	mecA-ΔmecR1-IS1272-ccrB2-ccrA2
strain: RIVM_M042294	ST6111	-	Human	Netherlands	-	-	IS1272
strain: RIVM_M042169	ST2250	-	Human	Netherlands	+	type_IVc(2B)	mecA-ΔmecR1-IS1272-ccrB2-ccrA2
strain: RIVM_M042580	ST2250	-	Human	Netherlands	+	type_IVc(2B)	mecA-ΔmecR1-IS1272-ccrB2-ccrA2
strain: RIVM_M042731	ST2250	-	Human	Netherlands	+	type_IVc(2B)	mecA-ΔmecR1-IS1272-ccrB2-ccrA2
strain: RIVM_M044970	ST2250	-	Human	Netherlands	+	type_IVc(2B)	mecA-ΔmecR1-IS1272-ccrB2-ccrA2
strain: RIVM_M043825	ST2250	-	Human	Netherlands	+	type_IVc(2B)	mecA-ΔmecR1-IS1272-ccrB2-ccrA2
strain: RIVM_M046968	ST1223	-	Human	Netherlands	+	type_IVd(2B)	mecA-ΔmecR1-IS1272-ccrB2-ccrA2
strain: RIVM_M046950	ST2250	-	Human	Netherlands	+	type_IVc(2B)	mecA-ΔmecR1-IS1272-ccrB2-ccrA2
strain: RIVM_M083837	ST2250	-	Human	Netherlands	+	type_IVc(2B)	mecA-ΔmecR1-IS1272-ccrB2-ccrA2
strain: RIVM_M085152	ST2793	-	Human	Netherlands	+	type_IVc(2B)	mecA-ΔmecR1-IS1272-ccrB2-ccrA2
strain: RIVM_M085212	ST2793	-	Human	Netherlands	+	type_IVc(2B)	mecA-ΔmecR1-IS1272-ccrB2-ccrA2
strain: RIVM_M031426	ST2250	-	Human	Netherlands	+	type_IVc(2B)	mecA-ΔmecR1-IS1272-ccrB2-ccrA2
strain: RIVM_M087650	ST2250	-	Human	Netherlands	+	type_IVc(2B)	mecA-ΔmecR1-IS1272-ccrB2-ccrA2
strain: RIVM_M087541	ST2250	-	Human	Netherlands	+	type_IVc(2B)	mecA-ΔmecR1-IS1272-ccrB2-ccrA2
strain: RIVM_M088004	ST2250	-	Human	Netherlands	+	type_IVc(2B)	mecA-ΔmecR1-IS1272-ccrB2-ccrA2
strain: RIVM_M040661	ST2250	-	Human	Netherlands	+	type_IVc(2B)	mecA-ΔmecR1-IS1272-ccrB2-ccrA2
strain: RIVM_M040662	ST2250	-	Human	Netherlands	+	type_IVc(2B)	mecA-ΔmecR1-IS1272-ccrB2-ccrA2
strain: RIVM_M043068	ST2250	-	Human	Netherlands	+	type_IVc(2B)	mecA-ΔmecR1-IS1272-ccrB2-ccrA2
strain: RIVM_M042032	ST2250	-	Human	Netherlands	+	type_IVc(2B)	mecA-ΔmecR1-IS1272-ccrB2-ccrA2
isolate: 03	ST2198	-	Human	USA	-	-	-
isolate: 04	ST2198	-	Human	USA	-	-	-
isolate: Sarg_D2	ST2250	-	Human	United Kingdom	-	-	IS1272
isolate: Sarg_D1	ST2250	-	Human	United Kingdom	-	-	IS1272
isolate: Sarg_C2	ST2250	-	Human	United Kingdom	-	-	IS1272
isolate: Sarg_C1	ST2250	-	Human	United Kingdom	-	-	IS1272
isolate: Sarg_A1	ST2250	-	Human	United Kingdom	-	-	IS1272
isolate: Sarg_B1	ST2250	-	Human	United Kingdom	-	-	IS1272
strain: JH5340	ST1223	-	Human	Japan	-	-	-
strain: JH5333	ST2250	-	Human	Japan	-	-	IS1272
isolate: Not Avaliable, strain: Not Avaliable	ST2250	-	Human	Saudi Arabia	-	-	IS1272
isolate: Colony, strain: argenteus	ST2250	-	Human	Italy	-	-	IS1272
isolate: Not Avaliable, strain: Not Avaliable	ST2250	-	Fish	Saudi Arabia	-	-	IS1272
isolate: S.190725.00092	ST2250	-	Human	USA	+	type_IVc(2B)	mecA-ΔmecR1-IS1272-ccrB2-ccrA2
strain: SNUBHSAr1	ST1223	-	Human	South Korea	-	-	-
strain: SNUBHSAr2	ST2250	-	Human	South Korea	-	-	IS1272
strain: AF4223	ST2250	-	Human	USA	-	-	IS1272; ccrA1
strain: AF4222	ST2250	-	Human	USA	-	-	IS1272; ccrA1
strain: 057408_SL158	ST2250	-	Human	Sri Lanka	-	-	IS1272
strain: 057436_SL180	ST2250	-	Human	Sri Lanka	-	-	IS1272
strain: 057426_SL169	ST2250	-	Human	Sri Lanka	-	-	IS1272
strain: Dubai-30	ST2250	-	Environmental (surface swab in dental clinic)	United Arab Emirates	-	-	IS1272
strain: Dubai-25	ST2250	-	Environmental (surface swab in dental clinic)	United Arab Emirates	-	-	IS1272
strain: AB025	ST1223	-	Human	Malaysia	-	-	-
strain: 3688STDY6125063	ST2250	+	Human	Thailand	-	-	IS1272
strain: 3688STDY6125065	ST2250	+	Human	Thailand	-	-	IS1272
strain: 3688STDY6125064	ST2250	+	Human	Thailand	-	-	IS1272
strain: 3688STDY6125066	ST2250	+	Human	Thailand	-	-	IS1272
strain: 3688STDY6125070	ST2250	+	Human	Thailand	-	-	IS1272
strain: 3688STDY6125071	ST2250	+	Human	Thailand	-	-	IS1272
strain: 3688STDY6125072	ST2250	+	Human	Thailand	-	-	IS1272
strain: 3688STDY6125074	ST2250	+	Human	Thailand	-	-	IS1272
strain: 3688STDY6125076	ST2250	+	Human	Thailand	-	-	IS1272
strain: 3688STDY6125078	ST2250	+	Human	Thailand	-	-	IS1272
strain: 3688STDY6125079	ST2250	+	Human	Thailand	-	-	IS1272
strain: 3688STDY6125080	ST2250	+	Human	Thailand	-	-	IS1272
strain: 3688STDY6125081	ST2250	+	Human	Thailand	-	-	IS1272
strain: 3688STDY6125083	ST2250	+	Human	Thailand	-	-	IS1272
strain: 3688STDY6125084	ST2250	+	Human	Thailand	-	-	IS1272
strain: 3688STDY6125087	ST2250	+	Human	Thailand	-	-	IS1272
strain: 3688STDY6125090	ST2250	+	Human	Thailand	-	-	IS1272
strain: 3688STDY6125093	ST2250	+	Human	Thailand	-	-	IS1272
strain: 3688STDY6125100	ST2250	+	Human	Thailand	-	-	IS1272
strain: 3688STDY6125105	ST2250	+	Human	Thailand	-	-	IS1272
strain: 3688STDY6125106	ST2250	+	Human	Thailand	-	-	IS1272
strain: 3688STDY6125108	ST2250	+	Human	Thailand	-	-	IS1272
strain: 3688STDY6125109	ST2250	+	Human	Thailand	-	-	IS1272
strain: 3688STDY6125110	ST2250	+	Human	Thailand	-	-	IS1272
strain: 3688STDY6125111	ST2250	+	Human	Thailand	-	-	IS1272
strain: 3688STDY6125112	ST2250	+	Human	Thailand	-	-	IS1272
strain: 3688STDY6125115	ST2250	+	Human	Thailand	-	-	IS1272
strain: 3688STDY6125118	ST2250	+	Human	Thailand	-	-	IS1272
strain: 3688STDY6125116	ST2250	+	Human	Thailand	-	-	IS1272
strain: 3688STDY6125117	ST2250	+	Human	Thailand	-	-	IS1272
strain: 3688STDY6125119	ST2250	+	Human	Thailand	-	-	IS1272
strain: 3688STDY6125120	ST2250	+	Human	Thailand	-	-	IS1272
strain: 3688STDY6125121	ST2250	+	Human	Thailand	-	-	IS1272
strain: 3688STDY6125125	ST2250	+	Human	Thailand	-	-	IS1272
strain: 3688STDY6125126	ST2250	+	Human	Thailand	-	-	IS1272
strain: 3688STDY6125127	ST2198	-	Human	Thailand	-	-	IS1272
strain: 3688STDY6125128	ST1223	-	Human	Thailand	-	-	-
strain: 3688STDY6125130	ST2854	-	Human	Thailand	-	-	-
strain: 3688STDY6125131	ST2250	+	Human	Thailand	-	-	IS1272
strain: 3688STDY6125132	ST2250	-	Human	Thailand	-	-	-
strain: 3688STDY6125133	ST1223	-	Human	Thailand	-	-	-
strain: 3688STDY6125134	ST2854	-	Human	Thailand	-	-	-
strain: 3688STDY6125135	ST1223	-	Human	Thailand	-	-	-
strain: 3688STDY6125136	ST2250	+	Human	Thailand	-	-	IS1272
strain: 3688STDY6125137	ST2198	-	Human	Thailand	-	-	-
strain: 3688STDY6125139	ST2198	-	Human	Thailand	-	-	-
strain: 3688STDY6125138	ST2250	+	Human	Thailand	-	-	IS1272
strain: 3688STDY6125140	ST2250	+	Human	Thailand	-	-	IS1272
strain: 3688STDY6125143	ST1223	-	Human	Thailand	-	-	-
strain: 3688STDY6124978	ST2250	+	Human	Thailand	-	-	IS1272
strain: 3688STDY6124917	ST2198	-	Human	Thailand	-	-	IS1272
strain: 3688STDY6125062	ST2250	+	Human	Thailand	-	-	IS1272
strain: 3688STDY6125067	ST2250	+	Human	Thailand	-	-	IS1272
strain: 3688STDY6125068	ST2250	+	Human	Thailand	-	-	IS1272
strain: 3688STDY6125069	ST2250	+	Human	Thailand	-	-	IS1272
strain: 3688STDY6125073	ST2250	+	Human	Thailand	-	-	IS1272
strain: 3688STDY6125075	ST2250	+	Human	Thailand	-	-	IS1272
strain: 3688STDY6125077	ST2250	+	Human	Thailand	-	-	IS1272
strain: 3688STDY6125082	ST2250	+	Human	Thailand	-	-	IS1272
strain: 3688STDY6125085	ST2250	+	Human	Thailand	-	-	IS1272
strain: 3688STDY6125086	ST2250	+	Human	Thailand	-	-	IS1272
strain: 3688STDY6125088	ST2250	+	Human	Thailand	-	-	IS1272
strain: 3688STDY6125089	ST2250	+	Human	Thailand	-	-	IS1272
strain: 3688STDY6125091	ST2250	+	Human	Thailand	-	-	IS1272
strain: 3688STDY6125092	ST2250	+	Human	Thailand	-	-	IS1272
strain: 3688STDY6125113	ST2250	+	Human	Thailand	-	-	IS1272
strain: 3688STDY6125114	ST2250	+	Human	Thailand	-	-	IS1272
strain: 3688STDY6125122	ST2250	+	Human	Thailand	-	-	IS1272
strain: 3688STDY6125123	ST2250	+	Human	Thailand	-	-	IS1272
strain: 3688STDY6125124	ST2250	+	Human	Thailand	-	-	IS1272
strain: 3688STDY6125129	ST2854	-	Human	Thailand	-	-	-
strain: 2588STDY5962135	ST2250	+	Human	Thailand	-	-	IS1272
strain: 2588STDY5890733	ST2250	+	Human	Malaysia	-	-	IS1272
strain: 2588STDY5890661	ST2250	+	Human	Singapore	-	-	-
strain: 2588STDY5890629	ST2250	+	Human	Singapore	-	-	IS1272
strain: 2588STDY5890708	ST2250	+	Human	Malaysia	-	-	IS1272
strain: 2588STDY5890701	ST2250	+	Human	Malaysia	-	-	-
strain: 2588STDY5890798	ST2250	+	Human	Israel	-	-	-
strain: 2588STDY5763869	ST2250	+	Human	France	-	-	IS1272
strain: 2588STDY5890811	ST2250	+	Human	Thailand	-	-	IS1272
strain: 2588STDY5890934	ST2198	-	Human	Malaysia	-	-	IS1272
strain: 2588STDY5890732	ST2250	+	Human	Malaysia	-	-	IS1272
strain: 2588STDY5890910	ST1223	-	Human	Malaysia	-	-	-
isolate: H1955	ST2793	-	Human	Denmark	+	type_IVc(2B)	mecA-ΔmecR1-IS1272-ccrB2-ccrA2
isolate: M4185	ST1223	-	Human	Denmark	+	type_IVa(2B)	mecA-ΔmecR1-IS1272-ccrB2-ccrA2
isolate: H1864	ST2250	-	Human	Denmark	+	type_IVc(2B)	mecA-ΔmecR1-IS1272-ccrB2-ccrA2
isolate: M4146	ST2250	+	Human	Denmark	+	type_IVc(2B)	ΔmecR1-mecA-ccrA2-ccrB2-IS1272
isolate: O-3	ST2250	+	Human	Denmark	-	-	IS1272
isolate: H1604	ST2250	+	Human	Denmark	+	type_IVc(2B)	ΔmecR1-mecA-ccrA2-ccrB2-IS1272
isolate: H2179	ST2250	+	Human	Denmark	+	type_IVc(2B)	mecA-ΔmecR1-IS1272-ccrB2-ccrA2
isolate: O-4	ST2250	+	Human	Denmark	-	-	IS1272
isolate: O-9	ST2854	-	Human	Denmark	-	-	-
isolate: H1540	ST2250	+	Human	Denmark	+	type_IVc(2B)	mecA-ΔmecR1-IS1272-ccrB2-ccrA2
isolate: H1826	ST2250	+	Human	Denmark	+	type_IVc(2B)	mecA-ΔmecR1-IS1272-ccrB2-ccrA2
isolate: M5200	ST2793	-	Human	Denmark	+	type_IVc(2B)	mecA-ΔmecR1-IS1272-ccrB2-ccrA2
isolate: M4611	ST2250	+	Human	Denmark	+	type_IVc(2B)	mecA-ΔmecR1-IS1272-ccrB2-ccrA2
isolate: O-10	ST2250	+	Human	Denmark	-	-	IS1272
isolate: O-1	ST2250	+	Human	Denmark	-	-	IS1272
isolate: M4148	ST2250	+	Human	Denmark	+	type_IVc(2B)	mecA-ΔmecR1-IS1272-ccrB2-ccrA2
isolate: M4528	ST1223	-	Human	Denmark	+	type_IVc(2B)	mecA-ΔmecR1-IS1272-ccrB2-ccrA2
isolate: O-5	ST2250	+	Human	Denmark	-	-	IS1272
isolate: D7903	ST1223	-	Human	Denmark	+	type_IVc(2B)	mecA-ΔmecR1-IS1272-ccrB2-ccrA2
isolate: M5219	ST2793	-	Human	Denmark	+	type_IVc(2B)	mecA-ΔmecR1-IS1272-ccrB2-ccrA2
isolate: M4143	ST2250	+	Human	Denmark	+	type_IVc(2B)	mecA-ΔmecR1-IS1272-ccrB2-ccrA2
isolate: M5224	ST2793	-	Human	Denmark	+	type_IVc(2B)	mecA-ΔmecR1-IS1272-ccrB2-ccrA2
isolate: O-6	ST2250	+	Human	Denmark	-	-	IS1272
isolate: M3040	ST2250	+	Human	Denmark	+	type_IVc(2B)	mecA-ΔmecR1-IS1272-ccrB2-ccrA2
isolate: O-2	ST2250	+	Human	Denmark	-	-	IS1272
strain: NCTC13711	ST1850	+	Human	Denmark	+	type_IVa(2B)	mecA-ΔmecR1-IS1272-ccrB2-ccrA2
isolate: MGYG-HGUT-02548	ST2250	+	Human	China	-	-	IS1272
isolate: 20S00001-1_long	ST2250	-	Dog	Netherlands	-	-	IS1272
